# Supplementary material for: The evolution of ovarian somatic cells characterized by transcriptome and chromatin accessibility across rodents, monkeys, and humans
Source: Life Med. 2024 Jul 31;3(5):lnae028. doi: 10.1093/lifemedi/lnae028 (PMC11749874; doi:10.1093/lifemedi/lnae028)
Supplement: lnae028_suppl_Supplementary_Tables_S1-S6 [file lnae028_suppl_Supplementary_Tables_S1-S6.xlsx]

## Sheet: Supplementary Table1
Supplementary Table1. Info of samples and quality control.
Species	Library	Quality control (QC) criteria	No. Cells after QC per Sample	Sample	Material	Age	Doi	Medical History/ Cause of death	Tissue Source
Human	10xRNA	1,200 < nFeature_RNA < 7,500; nCount_RNA < 35,000 percent.mt < 15	8236	Donl 6-11	Single cell preparations from isolated antral follicles(fresh)	31 years	https://doi.org/10.1038/ s42003-022-04384-8	Strok	Tissue donor
			5757	Ptl 1		21 years		Acute lymphocytic leukemia	Fertility Preservation
			5962	Pt2 1		24 years		Chronic myeloid leukemia
		800 < nFeature_RNA < 8,000; 1,000 < nCount_RNA < 30,000; percent.mt < 15; TSSenrichment > 3	5189	FP1_1		23 years		Acute myeloid leukemia
	10xATAC
Monkey	10xRNA	refer to the reference	2499	MF6A	Single cell preparations from isolated whole ovary	6 years	https://doi.org/10.1101/ 2023.08.14.553309	NA	NA
			5403	MF6B
			2819	MF7		7 years
			1254	MF8		8 years
			3568	MF10		10 years
			5082	MF11		11 years
	10xATAC	nucleosome_signal < 1; TSSenrichment > 2	7263	MF11A			This study
Mouse	10xRNA	500 < nFeature_RNA < 5,000; 1,000 < nCount_RNA < 15,000; percent.mt < 35; TSSenrichment > 1.5; nucleosome_signal < 1.5	4788	Mouse_C57	Single cell preparations from isolated unilateral ovary of two mice	10 weeks
	10xATAC
Rat	10xRNA	500 < nFeature_RNA < 3,500; nCount_RNA < 10,000; percent.mt < 25; TSSenrichment > 1; nucleosome_signal < 1	5951	Rat_Batch1	Single cell preparations from isolated unilateral ovary of three rat	70~150 days
	10xATAC
Rabbit	10xRNA	500 < nFeature_RNA < 3,500; 1,000 < nCount_RNA < 15,000; percent.mt < 25	900	Rabbit Batch1	Single cell preparations from isolated unilateral ovary of three rabbit	5 months
	10xATAC	No filter	613

## Sheet: Supplementary Table2
Supplementary Table2. The number of cell in each type and species.
Cell Type	RNA-seq					ATAC-seq
	Human	Monkey	Mouse	Rat	Rabbit	Human	Monkey	Mouse	Rat	Rabbit
Endothelial Cell	1202	4274	83	737	38	488	371	83	737	17
Epithelial Cell	692	364	264	110	234	5	130	264	110	135
Granulosa Cell	1538	4977	3169	3037	446	258	1382	3169	3037	376
Immune Cell	452	0	149	0	23	52	0	149	0	15
Luteal Cell	0	0	166	0	0	0	0	166	0	0
Lymphatic Endothelial Cell	193	0	0	61	0	94	0	0	61	0
Macrophage Cell	0	1356	0	561	0	0	232	0	561	0
Natural killer T Cell	0	490	0	122	0	0	13	0	122	0
Pericyte	475	248	0	0	0	98	6	0	0	0
Stromal Cell	17677	7807	629	551	89	3506	5075	629	551	27
Theca Cell	2915	1109	328	772	70	688	54	328	772	43

## Sheet: Supplementary Table3
Supplementary Table3. Species-specific TC genes related to Figure 2I.
Species	Gene name
human	PEBP1
human	IGFBP2
human	RBP1
human	RPL38
human	RPL13A
human	ACSM3
human	CEBPD
human	PTCH2
human	C11orf96
human	B2M
human	PFDN5
human	S100A6
human	MATN2
human	RAC1
human	NSG1
human	COL1A1
human	ABLIM1
human	CTNNAL1
human	COL6A2
human	SKP1
human	ISG15
human	PEG10
human	SFRP1
human	TCAF1
human	PLCG2
human	DHCR24
human	SF3B5
human	MPC2
human	BRK1
human	XRCC5
human	COL1A2
human	LGALS3BP
human	PHB2
human	SSBP3
human	VCAM1
human	BTNL9
human	FHL2
human	SSR2
human	SULF2
human	HS3ST1
human	MRPL4
human	HSPB6
human	RSL24D1
human	PTRH1
human	PDGFRA
human	SRSF9
human	EMP2
human	EPHX1
human	ENC1
human	SLC25A37
human	OSBPL1A
human	LAMB1
human	TPM4
human	MLEC
human	ENG
human	ARX
human	C1orf122
human	CITED2
human	KCNMA1
human	MT-ND3
human	SNX6
human	PA2G4
human	PXDN
human	OAF
human	NDN
human	SH3BGRL3
human	VIM
human	COL3A1
human	XAF1
human	ZNF704
human	YWHAB
human	RHOBTB3
human	RCN2
human	MRC2
human	SUGP2
human	MSH6
human	GRHPR
human	RHBDD2
human	CCT3
human	EBPL
human	CCS
human	RPS27L
human	GADD45GIP1
human	GASK1B
human	PHACTR2
human	DPYSL3
human	RHBG
human	MMAB
human	VKORC1
human	EXTL2
human	PAIP2
human	TKT
human	SARAF
human	SLC8B1
human	CRTAP
human	ABCA5
human	FAM98A
human	EIF2AK2
human	VSTM4
human	GYPC
human	ADAMTS12
human	PPA1
human	WIPF3
human	LYRM2
human	MRPL3
human	N4BP2L2
human	EFNA4
human	ACADVL
human	CDV3
human	UQCC2
human	GOLM1
human	GTF2I
human	MAP3K13
human	DEK
human	SEC11A
human	SF3B6
human	IVD
human	ADAMTS7
human	CD81
human	PSMA4
human	COMT
human	ZKSCAN1
human	RRAGA
human	DGUOK
human	ACP1
human	CCDC25
human	CFAP97
human	EIF3L
human	LAPTM4B
human	SUSD4
human	EAPP
human	C1QTNF4
human	PREX1
human	TBC1D2B
human	DCAF7
human	ADI1
human	RDH11
human	ZNF22
human	PSMB5
human	SRP9
human	TRUB1
human	TXN2
human	KHDRBS1
human	NIT2
human	PMF1
human	PDCD5
human	AK1
human	TAPBP
human	RAB34
human	MPG
human	LARS
human	UXT
human	ZNF428
human	DFFA
human	FKBP3
human	TUFM
human	NHP2
human	ELP6
human	IFT57
human	MTIF3
human	SPARC
human	APEX1
human	PKDCC
human	TIAM1
human	CCNB1IP1
human	TTC8
human	ADAMTS16
human	SNAP29
human	SNCA
human	TERF2IP
human	PSMB10
human	EXOSC7
human	NDUFAF2
human	OPTN
human	SCARA5
human	NFIX
human	SPART
human	PDHB
human	AAMDC
human	ADSL
human	TMEM98
human	IER2
human	CILP
human	PTRHD1
human	UBXN4
human	XRCC6
human	ERG28
human	KLHL4
human	PSMB1
human	RPP25
human	PARP1
human	DCTN2
human	NCOR2
human	CIAO1
human	CMBL
human	SSR4
human	UPF3A
human	RPN2
human	P3H2
human	PLS3
human	CBX5
human	MRPS24
human	MDH2
human	PRDX4
human	TMEM173
human	CALCOCO2
human	VPS28
human	ZNF106
human	CPXM1
human	MRPL16
human	IRS1
human	TMEM165
human	TPM2
human	POR
human	MRPS10
human	ADH5
human	REC8
human	NID2
human	UQCRC1
human	EIF2AK4
human	RPAIN
human	POMP
human	EFHD2
human	ZNF791
human	CAPNS1
human	PCBP1
human	STAR
human	EI24
human	CLTB
human	LEPROT
human	TKFC
human	RBCK1
human	COL6A3
human	TSTD1
human	PLTP
human	SPATA20
human	APLP2
human	PYCARD
human	CCT7
human	PDZRN4
human	UQCRQ
human	NOVA1
human	ANXA6
human	MYL9
human	TWIST2
human	C2CD2
human	INSR
human	FBXO17
human	MTLN
human	A2M
human	FN1
human	TCF21
human	HS2ST1
human	MXD4
human	TAX1BP3
human	KNOP1
human	HHIP
human	LAMA4
human	NQO1
human	ZC3H7B
human	DOCK10
human	ABCA6
human	EMID1
human	HSDL2
human	ENPP6
human	PSMD7
human	NRP2
human	CALB2
human	UBE2M
human	STAT1
human	FRMD3
human	PPIF
human	COL5A1
human	DTWD1
human	ANP32B
human	ADAMTS5
human	ZFP36L2
human	LAMA3
human	CTSF
human	ADAM12
human	PALMD
human	CD46
human	ACTA2
human	CCM2L
human	LDLR
human	CDH11
human	CTSC
human	SIPA1L1
human	BICD1
human	MAPK10
human	LAMP5
human	CEP192
human	FILIP1L
human	EMILIN1
human	PTCH1
human	MCC
human	SQLE
human	SLC18A2
human	CEBPB
human	MAGED2
human	FAM155A
human	CYP17A1
monkey	PLA2G1B
monkey	APOA1
monkey	IGFBP5
monkey	ID2
monkey	HSPB1
monkey	EGR3
monkey	EGR2
monkey	GOLGA5
monkey	MT-ND2
monkey	RDH5
monkey	MT-CYB
monkey	MT-ND4
monkey	MT-ND5
monkey	MT-CO3
monkey	MT-CO2
monkey	AHRR
monkey	FOSB
monkey	NDFIP1
monkey	PPP1R14A
monkey	HERPUD1
monkey	DUSP9
monkey	SDC2
monkey	RPS6
monkey	PAPSS2
monkey	ADAM8
monkey	EGR1
monkey	SLC11A1
monkey	PLAAT3
monkey	HSPA8
monkey	SPINT2
monkey	DYNLRB1
monkey	GSTM3
monkey	ATF3
monkey	COX7A1
monkey	TUBA4A
monkey	ZFP36L1
monkey	SMIM4
monkey	GNS
monkey	CYB5R3
monkey	ROMO1
monkey	ITM2B
monkey	MFAP3L
monkey	RPS5
monkey	BAG3
monkey	CAVIN1
monkey	PPP1R15A
monkey	PNRC1
monkey	ATP6V1G1
monkey	HSPH1
monkey	BTG3
monkey	FOS
monkey	UBE2B
monkey	ZFP36
monkey	TRIM9
monkey	FOXO4
monkey	CCDC69
monkey	LIPA
monkey	RGL2
monkey	NR4A1
monkey	LMOD1
monkey	HES7
monkey	PTTG1IP
monkey	ERBB3
monkey	ZNF395
monkey	TCEA3
monkey	CYBRD1
monkey	TMSB10
monkey	EIF3K
monkey	ENPP2
monkey	NDRG4
monkey	PTPRF
monkey	MYLK
monkey	ID1
monkey	RPL30
monkey	LAPTM4A
monkey	NET1
monkey	SAT2
monkey	TMEM59
monkey	HBEGF
monkey	MYLIP
monkey	AQP1
monkey	SLC40A1
monkey	RACK1
monkey	STC1
monkey	OAT
monkey	INPP5F
monkey	HMGN3
monkey	KLF5
monkey	KDM6B
monkey	FAAH
monkey	PRCP
monkey	VEZF1
monkey	CACYBP
monkey	ARPC1B
monkey	SLC43A3
monkey	GABARAPL2
monkey	TRIM39
monkey	KHK
monkey	HNRNPH1
monkey	SRSF6
monkey	RBM14
monkey	CDKN1A
monkey	ECRG4
monkey	TLCD2
monkey	DDX17
monkey	IGF2BP2
monkey	NPC2
monkey	RNF5
monkey	TUBB4B
monkey	TLCD4
monkey	SNCG
monkey	CYB5D1
monkey	MYL12A
monkey	MT-ATP8
monkey	DUSP2
monkey	FBP1
monkey	CAPN12
monkey	NPM3
monkey	FDX1
monkey	DUSP1
monkey	MYRIP
monkey	DUSP5
monkey	SHISA2
monkey	CSRNP1
monkey	PTP4A1
monkey	RRAD
monkey	CUTA
monkey	TM7SF2
monkey	TOMM20
monkey	MAFF
monkey	TMEM205
monkey	PTGFRN
monkey	SQSTM1
monkey	PER1
monkey	GABARAPL1
monkey	COX6A1
monkey	PSAP
monkey	AMOTL2
monkey	TMEM176B
monkey	ECHDC3
monkey	RAB24
monkey	PLK2
monkey	WSB1
monkey	SRGN
monkey	PLXDC1
monkey	MRPS25
monkey	CLTA
monkey	PROK1
monkey	HPCAL1
monkey	BBX
monkey	SGK1
monkey	TGFBR3
monkey	BCAP31
monkey	MAPK13
monkey	PEG3
monkey	MXD1
monkey	TENT5A
monkey	POLR2F
monkey	SIRT1
monkey	CPEB4
monkey	LSM6
monkey	SNRPN
monkey	AMFR
monkey	EIF3H
monkey	PLXND1
monkey	CRTC2
monkey	CREBL2
monkey	COMTD1
monkey	PPP1R10
monkey	SERP1
monkey	GDNF
monkey	ERGIC3
monkey	MEPCE
monkey	NDUFC1
monkey	WASL
monkey	CD164
monkey	C6orf62
monkey	NABP1
monkey	CDKN2AIP
monkey	BUD31
monkey	PECR
monkey	RER1
monkey	IGFBP4
monkey	GNB2
monkey	MED30
monkey	BHLHE40
monkey	SLC36A4
monkey	SLC26A2
monkey	FKBPL
monkey	FUCA1
monkey	HACD2
monkey	DSTN
monkey	KLHL21
monkey	ZBTB4
monkey	TM2D1
monkey	PTPMT1
monkey	CSTB
monkey	RAB43
monkey	ECE1
monkey	ZNF384
monkey	ACOT13
monkey	OSTF1
monkey	COPRS
monkey	TPP1
monkey	INHA
monkey	NDRG1
monkey	LRRC58
monkey	CCDC134
monkey	SMIM19
monkey	GNG11
monkey	SCARA3
monkey	MKKS
monkey	ZNHIT1
monkey	CCDC115
monkey	PON3
monkey	ARRDC3
monkey	DOK4
monkey	HSBP1
monkey	CD74
monkey	RHEB
monkey	ANAPC13
monkey	NINJ1
monkey	LTBP3
monkey	WHRN
monkey	ERF
monkey	SERPING1
monkey	CCNG2
monkey	PLGRKT
monkey	AKNA
monkey	EFHD1
monkey	ING2
monkey	ABHD12
monkey	SLC25A30
monkey	MGARP
monkey	TSPYL2
monkey	DPYSL2
monkey	SPCS1
monkey	ZBTB21
monkey	ZC3H12A
monkey	HBP1
monkey	CCN1
monkey	TMEM107
monkey	SLC20A1
monkey	YBX3
monkey	ID3
monkey	RBBP6
monkey	SLC22A17
monkey	DENND6B
monkey	YPEL3
monkey	PSMB7
monkey	ILVBL
monkey	VAMP8
monkey	COX16
monkey	DDAH2
monkey	TMBIM1
monkey	WDR45
monkey	NR4A2
monkey	GADD45G
monkey	SLC38A2
monkey	ATP1A1
monkey	POLR1E
monkey	SRF
monkey	BCL10
monkey	SLC35A2
monkey	LAMTOR3
monkey	SIMC1
monkey	APOD
monkey	GNL1
monkey	HSBP1L1
monkey	YIPF3
monkey	METTL9
monkey	NR1D1
monkey	FUOM
monkey	TSPAN8
monkey	TSPO
monkey	DAXX
monkey	GHDC
monkey	HMOX1
monkey	PER2
monkey	SLC16A9
monkey	ATG3
monkey	FSCN1
monkey	FKBP4
monkey	TSC22D3
monkey	DAZAP2
monkey	LRP10
monkey	HTATIP2
monkey	SERPINA5
monkey	LASP1
monkey	DDOST
monkey	DDIT3
monkey	STK35
monkey	AHSA1
monkey	ARHGAP1
monkey	HES1
monkey	ACSF2
monkey	LXN
monkey	TFRC
monkey	SH3GLB2
monkey	RBM17
monkey	VPS37B
monkey	MRPL24
monkey	PSENEN
monkey	ING1
monkey	CFAP20
monkey	IKBKG
monkey	CCN5
monkey	FAXDC2
monkey	MT-ND6
monkey	AQP11
monkey	MRPL11
monkey	DNAJB2
monkey	MITD1
monkey	SEC11C
monkey	MEX3C
monkey	CLK2
monkey	KLF10
monkey	SYNGR1
monkey	HEXB
monkey	C1orf52
monkey	ARHGEF6
monkey	SCML2
monkey	BUD23
monkey	CYTH2
monkey	ANGEL1
monkey	PDLIM2
monkey	SLC39A14
monkey	HS6ST1
monkey	APPL2
monkey	CTSK
monkey	NBL1
monkey	MRPS18A
monkey	PHF10
monkey	AIMP1
monkey	ANKRD39
monkey	KAT2A
monkey	GPAA1
monkey	SHISA5
monkey	YWHAG
monkey	NDRG2
monkey	CRELD1
monkey	ZNF358
monkey	GADD45A
monkey	ATG12
monkey	ACTR1B
monkey	DNAJA4
monkey	PATL1
monkey	MED29
monkey	RRAGC
monkey	CFAP36
monkey	KDSR
monkey	WDR74
monkey	ZDBF2
monkey	FAM32A
monkey	SHC1
monkey	REEP3
mouse	CAMK1D
mouse	DYNC1I1
mouse	DLGAP1
mouse	FRMD5
mouse	LARS2
mouse	PRLR
mouse	DACH1
mouse	NCKAP5
mouse	AFF2
mouse	ACSBG1
mouse	PDGFD
mouse	PRSS35
mouse	PANK1
mouse	PPM1E
mouse	NEXMIF
mouse	PIP5K1B
mouse	ST6GAL1
mouse	RYR2
mouse	THRB
mouse	TMEM164
mouse	PTPRD
mouse	CMSS1
mouse	DOCK8
mouse	FADS6
mouse	WNT4
mouse	GRB10
mouse	NRXN1
mouse	DOCK9
mouse	STK39
mouse	ESR1
mouse	FGFR2
mouse	RBM47
mouse	PHF21A
mouse	TDRD5
mouse	PCDH7
mouse	ME1
mouse	GRM7
mouse	HEG1
mouse	MPP7
mouse	SOBP
mouse	PKIA
mouse	CPED1
mouse	CXXC4
mouse	BMPR2
mouse	SORBS2
mouse	MKX
mouse	NAALADL2
mouse	CAMK2G
mouse	UBN2
mouse	AUTS2
mouse	NPR1
mouse	KITLG
mouse	ZNRF3
mouse	ACVR1
mouse	GRAMD1B
mouse	CSMD1
mouse	CLSTN2
mouse	SERINC3
mouse	NT5DC3
mouse	BMPR1A
mouse	DNAJC15
mouse	ITPR1
mouse	ITGB5
mouse	MICAL3
mouse	FAM126A
mouse	MBTD1
mouse	RIMS4
mouse	USP3
mouse	MSI2
mouse	GPAM
mouse	GPRASP1
mouse	CYP11A1
mouse	ARHGEF17
mouse	KCND2
mouse	SLC16A2
mouse	STRBP
mouse	ITGA9
mouse	SPTLC2
mouse	MYCBP2
mouse	UBE2E2
mouse	ATXN2
mouse	TNKS2
mouse	ITPKB
mouse	INTS6L
mouse	PAK3
mouse	RALGAPA1
mouse	RFX7
mouse	RFWD3
mouse	LNPEP
mouse	DPYD
mouse	NCOA2
mouse	PHF12
mouse	NRIP1
mouse	TMEM86A
mouse	MINDY1
mouse	NEO1
mouse	USP53
mouse	ELMO1
mouse	MLLT3
mouse	CTNND1
mouse	MBOAT2
mouse	XPR1
mouse	KANSL1L
mouse	SNTB2
mouse	FUT8
mouse	KLHL2
mouse	LAMA1
mouse	NCOR1
mouse	OGT
mouse	RBFOX1
mouse	GATAD2B
mouse	BCAS3
mouse	GREB1
mouse	CCBE1
mouse	NISCH
mouse	TEAD1
mouse	SLC12A6
mouse	DTX4
mouse	SLC10A7
mouse	SMOC2
mouse	USP37
mouse	TMEM178A
mouse	SOCS2
mouse	OPHN1
mouse	CPEB3
mouse	USP34
mouse	ASCC3
mouse	TACC1
mouse	TRRAP
mouse	CNOT6
mouse	SMARCA1
mouse	PKNOX2
mouse	MYO1D
mouse	STAT3
mouse	CLINT1
mouse	AFTPH
mouse	TNRC18
mouse	MRTFA
mouse	RNF169
mouse	TRERF1
mouse	MBD5
mouse	NAB1
mouse	INPP5A
mouse	RCOR1
mouse	LAMP2
mouse	TENM3
mouse	SLCO3A1
mouse	PROS1
mouse	FAM214A
mouse	OCRL
mouse	CELF1
mouse	KIAA0355
mouse	CLOCK
mouse	ELOVL6
mouse	FAR1
mouse	PACS1
mouse	RAB10
mouse	SEMA4B
mouse	ERBIN
mouse	ZNF148
mouse	MARK2
mouse	SDC4
mouse	FRS2
mouse	FBXO11
mouse	LIFR
mouse	ZC3H12C
mouse	RTN3
mouse	RAPGEF4
mouse	DDHD1
mouse	BTBD7
mouse	MEF2D
mouse	TNRC6C
mouse	ELOVL5
mouse	PHF20L1
mouse	KLHL7
mouse	FAM222B
mouse	PRDM5
mouse	AHCYL2
mouse	RLIM
mouse	ZFYVE9
mouse	SLC7A6
mouse	TPM1
mouse	UST
mouse	KDM2A
mouse	KDM5C
mouse	APPBP2
mouse	FTO
mouse	HEPH
mouse	STAT5B
mouse	NSD1
mouse	TRANK1
mouse	SH3RF1
mouse	NCOA7
mouse	ALMS1
mouse	DESI2
mouse	AP3B1
mouse	WWP1
mouse	SLC25A28
mouse	RHOQ
mouse	RMDN2
mouse	ELMSAN1
mouse	SDK1
mouse	GULP1
mouse	LSMEM1
rat	ZC3H10
rat	IKZF4
rat	NXPE2
rat	MICAL2
rat	SERINC5
rat	COLEC11
rat	NIBAN1
rat	AHNAK
rat	FMN1
rat	RUNX1
rat	LHFPL3
rat	SLC44A1
rat	BMPR1B
rat	PRNP
rat	FAM110B
rat	ERRFI1
rat	ANO6
rat	PIEZO2
rat	BTRC
rat	AXDND1
rat	ABCC9
rat	EMP1
rat	ZWINT
rat	PRPF39
rat	FRK
rat	FLNC
rat	IL4R
rat	BAIAP2L1
rat	GRIA3
rat	FOSL1
rat	MTCL1
rat	TGFA
rat	MAST2
rat	FGL2
rat	SLC25A21
rat	UBASH3B
rat	ARHGAP42
rat	ENPEP
rat	RGS20
rat	KIAA1324L
rat	RBMS1
rat	IPO5
rat	ARHGAP18
rat	RNF19B
rat	MAML3
rat	CD48
rat	TRIB1
rat	THEM5
rat	HS3ST5
rat	AGPAT4
rat	BACH2
rat	PREX2
rat	DOCK3
rat	MPP5
rat	NBEA
rat	COL4A4
rat	MAP2K4
rat	APP
rat	ITPKC
rat	DENND5B
rat	FRMD6
rat	IGSF3
rat	SEPTIN11
rat	ANKRD28
rat	IL6R
rat	ELL2
rat	RBM39
rat	PODN
rat	ATF6
rat	DENND2A
rat	NHSL2
rat	SERPINE1
rat	MEF2A
rat	BTBD11
rat	MMD2
rat	L3MBTL4
rat	ARHGAP29
rat	USP6NL
rat	PLAUR
rat	ZFPM2
rat	CXCL10
rat	ATP2B1
rat	EGFR
rat	PCDH9
rat	SLIT3
rat	DENND2C
rat	ABHD17B
rat	PVR
rat	B3GALT1
rat	RIOK3
rat	ENPP3
rat	KLHL40
rat	DMXL1
rat	KIF1B
rat	ABL2
rat	RPS6KA5
rat	CACNA2D3
rat	MAOA
rat	SPOCK2
rat	GNRHR
rat	KLF9
rat	CR1
rat	CDH2
rat	VCAN
rat	TGFBR2
rat	LRMDA
rat	ANXA1
rat	ZEB1
rat	KLF4
rat	PKP2
rat	ECPAS
rat	AZIN1
rat	WLS
rat	SFR1
rat	SGMS2
rat	SLC23A2
rat	PRPF4B
rat	FAM107B
rat	MEGF11
rat	KIF13A
rat	PARP4
rat	TAX1BP1
rat	DAAM1
rat	WDR26
rat	DAG1
rat	ARAP2
rat	TET3
rat	ALKBH1
rat	CREG1
rat	S100A10
rat	PHLDA1
rat	SHROOM4
rat	PIK3CA
rat	SSH1
rat	ARHGAP17
rat	ROCK1
rat	KIAA1217
rat	MAP2K3
rat	EXT1
rat	PIK3CD
rat	TSPAN5
rat	SPRY2
rat	GAS7
rat	SLC25A17
rat	TNRC6A
rat	GUCY1A1
rat	USP54
rat	BIRC6
rat	SGIP1
rat	NRF1
rat	AXL
rat	SLC24A3
rat	ZFC3H1
rat	ETS2
rat	PDE4B
rat	GPCPD1
rat	ANTXR2
rat	GPATCH8
rat	NKTR
rat	FERMT2
rat	TACC2
rat	CREB5
rat	KLF6
rat	UXS1
rat	ATE1
rat	NR4A3
rat	PTPN12
rat	TRIM35
rat	CEMIP2
rat	PRR16
rat	OSCP1
rat	HECA
rat	TRIP12
rat	SP3
rat	NIPBL
rat	IGSF11
rat	HSPA5
rat	COL5A2
rat	COL4A1
rat	TRAF3
rat	BCAR1
rat	YTHDF3
rat	RNF139
rat	MAP1B
rat	NHSL1
rat	PIK3C2A
rat	ATP6V0A1
rat	FMNL3
rat	NPTN
rat	EPRS
rat	PARD3
rat	HTRA1
rat	ZMIZ1
rat	COL18A1
rat	SASH1
rat	NFX1
rat	CREBRF
rat	TUT4
rat	SRXN1
rat	KIF13B
rat	PAFAH1B1
rat	CCNL2
rat	BOK
rat	MACF1
rat	LGALS3
rat	ITGA1
rat	SMAD3
rat	AFF4
rat	ADAMTS2
rat	THBS1
rat	HSPA4
rat	MPRIP
rat	PARP9
rat	SAT1
rat	WDFY1
rat	VPS52
rat	DYRK1A
rat	CDC37L1
rat	WDR55
rat	AGAP1
rat	EPB41L2
rat	AFAP1
rat	KPNA1
rat	CRCP
rat	RC3H1
rat	LAMC1
rat	CD44
rat	ATP2A2
rat	CPA1
rat	SECISBP2L
rat	TAF3
rat	GRK5
rat	PPP3CA
rat	RAD54L2
rat	EMP3
rat	LTBP1
rat	NRXN3
rat	HTT
rat	C21orf91
rat	CRY2
rat	DENND4C
rat	SPRED1
rat	KANK1
rat	SPIRE1
rat	KSR1
rat	CDK17
rat	CMIP
rat	ALAS1
rat	SNX4
rat	FRMD4A
rat	CDK13
rat	RASA1
rat	MED15
rat	MYO9A
rat	CNOT4
rat	UHRF2
rat	LCOR
rat	EPB41
rat	ATP8B1
rat	FAM49A
rat	SCYL2
rat	CCN2
rat	ECM1
rat	SESN2
rat	PTPN9
rat	GJC1
rat	EDNRA
rat	NUP153
rat	SOS2
rat	HDAC4
rat	ITM2C
rat	MAP3K20
rat	USP24
rat	MRAP
rat	GLIS3
rat	FAM49B
rat	MRTFB
rat	LRCH1
rat	SUGCT
rat	UBR1
rat	MAP4K5
rat	ST3GAL1
rat	RELCH
rat	MASP1
rat	HIP1
rat	PDP1
rat	F3
rat	NUFIP2
rat	LPCAT3
rat	COL4A2
rat	PLAT
rat	MGP
rat	CREB3L1
rat	AKAP10
rat	RASSF8
rat	UACA
rat	BTD
rat	EXOC2
rat	HK2
rat	PFKP
rat	NUMB
rat	ZHX3
rat	UBE4B
rat	TLK2
rat	FYN
rat	AOPEP
rat	CACHD1
rat	GFPT1
rat	EPB41L5
rat	FBXO32
rat	SIPA1L2
rat	HEYL
rat	IL1R1
rat	LUZP1
rat	KIRREL3
rat	RASA3
rat	AAK1
rat	CARMIL1
rat	PLXDC2
rat	ATXN7L1
rat	ACAP2
rat	GNG12
rat	PLEKHA5
rat	XYLT1
rat	ZMYND11
rat	MYH10
rat	COX4I2
rat	MGST2
rat	PDE1A
rat	VPS54
rat	NBEAL1
rat	JAM2
rat	FAM168A
rat	LOXL2
rat	BBS4
rat	CRTC3
rat	ACTN1
rat	ADD3
rat	ALPK1
rat	HIF1A
rat	UGDH
rat	PDGFRB
rat	GDE1
rat	NAV1
rat	STARD13
rat	ADAMTS1
rat	TIAM2
rat	RGS5
rat	FRMD4B
rat	BRD8
rat	EBF1
rabbit	RALYL
rabbit	FGF14
rabbit	LRGUK
rabbit	VAT1L
rabbit	SLC35F3
rabbit	EQTN
rabbit	SPDEF
rabbit	SFTPB
rabbit	ADCY10
rabbit	UPK1A
rabbit	DNER
rabbit	SLC35F1
rabbit	RBP4
rabbit	PCDH17
rabbit	SYT9
rabbit	HDAC9
rabbit	SPP1
rabbit	ERBB4
rabbit	MET
rabbit	ANKS1B
rabbit	DTNA
rabbit	TNFRSF19
rabbit	KLHL29
rabbit	TDRD1
rabbit	FAM124A
rabbit	GPC5
rabbit	PM20D1
rabbit	SLC4A4
rabbit	HLF
rabbit	RGS7
rabbit	FAM189A2
rabbit	NKAIN2
rabbit	MTSS1
rabbit	TRHDE
rabbit	ZNF341
rabbit	EPHA3
rabbit	RASGEF1B
rabbit	RAVER2
rabbit	RUNDC3B
rabbit	KIF26B
rabbit	NTN1
rabbit	XKR6
rabbit	GPM6A
rabbit	WNT5B
rabbit	ADAM22
rabbit	HECTD2
rabbit	FOLH1
rabbit	FRAS1
rabbit	PCOLCE2
rabbit	ST8SIA4
rabbit	GAREM1
rabbit	ALPK3
rabbit	SETBP1
rabbit	CHSY3
rabbit	LRIG1
rabbit	SPATS2L
rabbit	GRIP1
rabbit	TDRD12
rabbit	ARHGAP28
rabbit	CARD6
rabbit	GALNTL6
rabbit	ARHGAP24
rabbit	ELOA
rabbit	MMD
rabbit	ZNF711
rabbit	CAV1
rabbit	NUAK1
rabbit	PID1
rabbit	ACER3
rabbit	PRPF18
rabbit	INPP4B
rabbit	GFPT2
rabbit	PTAR1
rabbit	DKK2
rabbit	TRPC1
rabbit	NUP35
rabbit	ST8SIA1
rabbit	ASTN2
rabbit	STXBP5L
rabbit	FOXP2
rabbit	SYN3
rabbit	LRRTM3
rabbit	SPON1
rabbit	FBXO30
rabbit	PDLIM5
rabbit	RAB30
rabbit	CADM1
rabbit	POU2F1
rabbit	ICAM1
rabbit	TLN2
rabbit	SIK2
rabbit	RAPGEF2
rabbit	GAN
rabbit	CPOX
rabbit	CDKAL1
rabbit	USP25
rabbit	FBXW7
rabbit	COL25A1
rabbit	YAP1
rabbit	PIAS2
rabbit	ERC1
rabbit	SRPK2
rabbit	FIGN
rabbit	ADAM9
rabbit	EZH2
rabbit	SEMA6A
rabbit	STAU2
rabbit	CCNYL1
rabbit	RECK
rabbit	MAPK6
rabbit	NOS1AP
rabbit	PUM1
rabbit	IKZF2
rabbit	TBL1XR1
rabbit	CDH13
rabbit	CNOT11
rabbit	ANKS1A
rabbit	SLC5A3
rabbit	PRKAG2
rabbit	USP38
rabbit	BACH1
rabbit	PLA2G4A
rabbit	PTGER3
rabbit	AFF1
rabbit	RFX3
rabbit	PPP3R1
rabbit	WWC2
rabbit	ICE2
rabbit	KLHL24
rabbit	KALRN
rabbit	GFOD1
rabbit	GRAMD2B
rabbit	AMOTL1
rabbit	SNTB1
rabbit	ZDHHC17
rabbit	IL1RAPL1
rabbit	DCLK2
rabbit	EIF4G3
rabbit	KHDRBS3
rabbit	EFL1
rabbit	ZNF521
rabbit	ATAD2B
rabbit	RNF217
rabbit	KCNT2
rabbit	CHD7
rabbit	FAT3
rabbit	STIM1
rabbit	USP36
rabbit	BIRC3
rabbit	GBE1
rabbit	CHUK
rabbit	RRAS2
rabbit	CTNNA1
rabbit	SH3GL3
rabbit	TECPR2
rabbit	WDR59
rabbit	ZNF326
rabbit	SEC24D
rabbit	NR3C2
rabbit	SOCS6
rabbit	SPIDR
rabbit	PHLPP2
rabbit	ARID2
rabbit	LRP12
rabbit	RABGAP1L
rabbit	SEC24B
rabbit	DENND4A
rabbit	SUCO
rabbit	GSK3B
rabbit	DYNC2H1
rabbit	EIF2AK3
rabbit	SUPT3H
rabbit	MAP2K1
rabbit	ETNK1
rabbit	UBTD2
rabbit	KMT2C
rabbit	STK38L
rabbit	CNOT2
rabbit	ANKRD12
rabbit	IRF2BP2
rabbit	PPP2R1B
rabbit	PDE5A
rabbit	PXK
rabbit	RTN4
rabbit	SFMBT2
rabbit	HSF2
rabbit	KIRREL1
rabbit	TEX10
rabbit	SYNPO2
rabbit	SLMAP
rabbit	NLGN1
rabbit	KDM4C
rabbit	SPEN
rabbit	PSPC1
rabbit	GTDC1
rabbit	HSD17B12
rabbit	GNA14
rabbit	LEMD3
rabbit	C2CD5
rabbit	RANBP17
rabbit	STXBP5
rabbit	ATP8A2
rabbit	ANK3
rabbit	RIPK2
rabbit	ALKBH3
rabbit	CNOT1
rabbit	NAA35
rabbit	C18orf25
rabbit	NSMCE2
rabbit	BCL6
rabbit	TPST1
rabbit	CDKL2
rabbit	LNPK
rabbit	FHOD3
rabbit	HMBOX1
rabbit	DHX15
rabbit	PLEKHH2
rabbit	DOCK7
rabbit	ARID4B
rabbit	SH3D19
rabbit	MED13L
rabbit	JAK2
rabbit	ARL15
rabbit	CCNT2
rabbit	DIP2B
rabbit	PIP4K2A
rabbit	ARL5B
rabbit	OSBPL9
rabbit	STT3B
rabbit	RNF138
rabbit	TASP1
rabbit	CNOT6L
rabbit	PIK3R3
rabbit	CEP85L
rabbit	VEZT
rabbit	PTPRK
rabbit	FGD6
rabbit	CLASP1
rabbit	TBC1D23
rabbit	TASOR2
rabbit	AC118549.1
rabbit	TBC1D5
rabbit	MPPED2
rabbit	ARHGEF3
rabbit	VRK2
rabbit	ACSL3
rabbit	MACO1
rabbit	PPP2R5E
rabbit	SMAP1
rabbit	AGFG1
rabbit	ANKMY2
rabbit	DDX58
rabbit	PIK3C3
rabbit	UBR4
rabbit	EVI5
rabbit	THADA
rabbit	HOOK3
rabbit	FBXL5
rabbit	SMARCC1
rabbit	BRWD3
rabbit	MAP4K3
rabbit	NDFIP2
rabbit	CDYL
rabbit	FAT4
rabbit	TBC1D12
rabbit	RLF
rabbit	NAA25
rabbit	PKP4
rabbit	TBC1D4
rabbit	MYOF
rabbit	CAMKMT
rabbit	MEIS2
rabbit	SMYD3
rabbit	ARFGEF1
rabbit	CDC27
rabbit	BMP6
rabbit	XRN1
rabbit	MARCH7
rabbit	TRAFD1
rabbit	FBXO42
rabbit	USP15
rabbit	STOX2
rabbit	PCNX1
rabbit	FER
rabbit	ZNF407
rabbit	RBFOX2
rabbit	PCM1
rabbit	NEGR1
rabbit	KCTD8
rabbit	YEATS2
rabbit	INTS6
rabbit	KYAT3
rabbit	MAPK8
rabbit	PDS5A
rabbit	FBXW11
rabbit	ATP11C
rabbit	DZIP3
rabbit	SLIT2
rabbit	MYO1E
rabbit	ASAP1
rabbit	SHOC2
rabbit	MON2
rabbit	PGM5
rabbit	ZNF827
rabbit	CBFA2T2
rabbit	FRYL
rabbit	PDZD8
rabbit	KAT6B
rabbit	PPARG
rabbit	RSF1
rabbit	WDR33
rabbit	ARHGAP5
rabbit	ROBO1
rabbit	ANTXR1
rabbit	CHD6
rabbit	DDX10
rabbit	ITSN1
rabbit	LHFPL6
rabbit	CCDC80
rabbit	PWWP2A
rabbit	TLE4
rabbit	COL11A1
rabbit	NRG1
rabbit	ATG13
rabbit	TPD52L1
rabbit	MAN1A1
rabbit	RIC1
rabbit	UNC13B
rabbit	PLPP1
rabbit	TMEM135
rabbit	DLG1
rabbit	MAN1A2
rabbit	LRP6
rabbit	ACSL4
rabbit	MPP6
rabbit	GMDS
rabbit	GRID2
rabbit	GHR
rabbit	PPP2R5A
rabbit	SUCLG2
rabbit	TOR1AIP2
rabbit	WDFY2
rabbit	BCL2
rabbit	SS18
rabbit	WWTR1
rabbit	FAM13A
rabbit	IL1RAPL2
rabbit	PRICKLE2
rabbit	CPEB2
rabbit	DIAPH3
rabbit	RAP1GDS1
rabbit	MYO1B
rabbit	LPL
rabbit	C1QTNF7
rabbit	OSBPL3
rabbit	SLC7A11

## Sheet: Supplementary Table4
Supplementary Table4. The coordinates of gene-linked cCREs in theca cell related Figure 4.
Species	Chrom	Start	End
human	chr1	1777450	1777951
human	chr1	6171476	6171977
human	chr1	6171476	6171977
human	chr1	6354093	6354594
human	chr1	6354093	6354594
human	chr1	6393841	6394342
human	chr1	6393841	6394342
human	chr1	6419727	6420228
human	chr1	6455321	6455822
human	chr1	6509131	6509632
human	chr1	6651129	6651630
human	chr1	8070832	8071333
human	chr1	9028823	9029324
human	chr1	9413848	9414349
human	chr1	9867400	9867901
human	chr1	10179746	10180247
human	chr1	10498308	10498809
human	chr1	11680945	11681446
human	chr1	15154608	15155109
human	chr1	15252954	15253455
human	chr1	15366390	15366891
human	chr1	15370725	15371226
human	chr1	15684549	15685050
human	chr1	15749511	15750012
human	chr1	16195033	16195534
human	chr1	16206441	16206942
human	chr1	19882614	19883115
human	chr1	20685042	20685543
human	chr1	21176022	21176523
human	chr1	21334103	21334604
human	chr1	21334103	21334604
human	chr1	21338590	21339091
human	chr1	21618856	21619357
human	chr1	22136972	22137473
human	chr1	22666431	22666932
human	chr1	23744565	23745066
human	chr1	24070780	24071281
human	chr1	26111482	26111983
human	chr1	26201073	26201574
human	chr1	26201073	26201574
human	chr1	26201073	26201574
human	chr1	26696086	26696587
human	chr1	26784003	26784504
human	chr1	26826994	26827495
human	chr1	27102610	27103111
human	chr1	27145849	27146350
human	chr1	27153084	27153585
human	chr1	27234761	27235262
human	chr1	27381077	27381578
human	chr1	27388338	27388839
human	chr1	27505071	27505572
human	chr1	27520351	27520852
human	chr1	27527910	27528411
human	chr1	27557106	27557607
human	chr1	27563918	27564419
human	chr1	27563918	27564419
human	chr1	27568921	27569422
human	chr1	27570381	27570882
human	chr1	27588273	27588774
human	chr1	27600356	27600857
human	chr1	27602911	27603412
human	chr1	27606310	27606811
human	chr1	28601577	28602078
human	chr1	29122524	29123025
human	chr1	30918936	30919437
human	chr1	31768350	31768851
human	chr1	32133351	32133852
human	chr1	32180248	32180749
human	chr1	32241244	32241745
human	chr1	32241244	32241745
human	chr1	32612606	32613107
human	chr1	32695021	32695522
human	chr1	32712155	32712656
human	chr1	32765747	32766248
human	chr1	32871073	32871574
human	chr1	33127248	33127749
human	chr1	33155858	33156359
human	chr1	33180631	33181132
human	chr1	33307015	33307516
human	chr1	35568854	35569355
human	chr1	35888908	35889409
human	chr1	35888908	35889409
human	chr1	35958448	35958949
human	chr1	36096983	36097484
human	chr1	36096983	36097484
human	chr1	36150747	36151248
human	chr1	36150747	36151248
human	chr1	36167164	36167665
human	chr1	36253449	36253950
human	chr1	36279806	36280307
human	chr1	36320136	36320637
human	chr1	36322642	36323143
human	chr1	36351575	36352076
human	chr1	36368945	36369446
human	chr1	36373731	36374232
human	chr1	36516265	36516766
human	chr1	36516265	36516766
human	chr1	37476374	37476875
human	chr1	37795301	37795802
human	chr1	37858904	37859405
human	chr1	39105746	39106247
human	chr1	39639478	39639979
human	chr1	39657958	39658459
human	chr1	39901783	39902284
human	chr1	39973419	39973920
human	chr1	40612216	40612717
human	chr1	40668792	40669293
human	chr1	40668792	40669293
human	chr1	40980010	40980511
human	chr1	42963422	42963923
human	chr1	43289207	43289708
human	chr1	44030130	44030631
human	chr1	44417275	44417776
human	chr1	44796677	44797178
human	chr1	44848773	44849274
human	chr1	45339778	45340279
human	chr1	45584485	45584986
human	chr1	45749721	45750222
human	chr1	45803847	45804348
human	chr1	45930553	45931054
human	chr1	52355732	52356233
human	chr1	53197091	53197592
human	chr1	53971744	53972245
human	chr1	54335665	54336166
human	chr1	54479176	54479677
human	chr1	67618628	67619129
human	chr1	70487802	70488303
human	chr1	78101438	78101939
human	chr1	92755804	92756305
human	chr1	93304572	93305073
human	chr1	109214130	109214631
human	chr1	109484366	109484867
human	chr1	109773597	109774098
human	chr1	109773597	109774098
human	chr1	110647291	110647792
human	chr1	112714440	112714941
human	chr1	145991749	145992250
human	chr1	150059636	150060137
human	chr1	150259760	150260261
human	chr1	150874962	150875463
human	chr1	151048345	151048846
human	chr1	151189949	151190450
human	chr1	151255373	151255874
human	chr1	151300816	151301317
human	chr1	151445489	151445990
human	chr1	151458359	151458860
human	chr1	151585567	151586068
human	chr1	153525229	153525730
human	chr1	153728190	153728691
human	chr1	153775014	153775515
human	chr1	153881737	153882238
human	chr1	154556350	154556851
human	chr1	154760355	154760856
human	chr1	154941991	154942492
human	chr1	155051013	155051514
human	chr1	155051013	155051514
human	chr1	155077987	155078488
human	chr1	155085209	155085710
human	chr1	155085209	155085710
human	chr1	155127582	155128083
human	chr1	155211648	155212149
human	chr1	155294839	155295340
human	chr1	155687836	155688337
human	chr1	155976484	155976985
human	chr1	156106117	156106618
human	chr1	156119453	156119954
human	chr1	156122763	156123264
human	chr1	156126172	156126673
human	chr1	156127090	156127591
human	chr1	156128682	156129183
human	chr1	156213300	156213801
human	chr1	156213300	156213801
human	chr1	156213300	156213801
human	chr1	156490227	156490728
human	chr1	156490227	156490728
human	chr1	156498688	156499189
human	chr1	156505211	156505712
human	chr1	156513120	156513621
human	chr1	156600715	156601216
human	chr1	156725737	156726238
human	chr1	156751639	156752140
human	chr1	156910182	156910683
human	chr1	156923724	156924225
human	chr1	157074141	157074642
human	chr1	157090071	157090572
human	chr1	157163583	157164084
human	chr1	157163583	157164084
human	chr1	159923119	159923620
human	chr1	160078545	160079046
human	chr1	160093902	160094403
human	chr1	160205926	160206427
human	chr1	160262287	160262788
human	chr1	160376443	160376944
human	chr1	160904740	160905241
human	chr1	160904740	160905241
human	chr1	161177276	161177777
human	chr1	161177276	161177777
human	chr1	161185201	161185702
human	chr1	162696215	162696716
human	chr1	168121615	168122116
human	chr1	168121615	168122116
human	chr1	179586011	179586512
human	chr1	179586011	179586512
human	chr1	179761056	179761557
human	chr1	179761056	179761557
human	chr1	179882365	179882866
human	chr1	179882365	179882866
human	chr1	180927989	180928490
human	chr1	180927989	180928490
human	chr1	182391095	182391596
human	chr1	200625323	200625824
human	chr1	201468403	201468904
human	chr1	201637492	201637993
human	chr1	202075901	202076402
human	chr1	202188852	202189353
human	chr1	202590219	202590720
human	chr1	203274984	203275485
human	chr1	203342435	203342936
human	chr1	203369082	203369583
human	chr1	205285763	205286264
human	chr1	205325384	205325885
human	chr1	205353595	205354096
human	chr1	205679979	205680480
human	chr1	207698810	207699311
human	chr1	208030467	208030968
human	chr1	211259036	211259537
human	chr1	220690033	220690534
human	chr1	223704846	223705347
human	chr1	223785735	223786236
human	chr1	226185951	226186452
human	chr1	230268834	230269335
human	chr1	234478475	234478976
human	chr1	234608033	234608534
human	chr1	244918615	244919116
human	chr10	921314	921815
human	chr10	6108873	6109374
human	chr10	6129845	6130346
human	chr10	7541145	7541646
human	chr10	7541145	7541646
human	chr10	13206498	13206999
human	chr10	15167660	15168161
human	chr10	26860138	26860639
human	chr10	31754677	31755178
human	chr10	32054886	32055387
human	chr10	33198580	33199081
human	chr10	33334051	33334552
human	chr10	45557444	45557945
human	chr10	48329613	48330114
human	chr10	48389239	48389740
human	chr10	62816198	62816699
human	chr10	62816198	62816699
human	chr10	63872260	63872761
human	chr10	68600255	68600756
human	chr10	69408479	69408980
human	chr10	70364429	70364930
human	chr10	70508796	70509297
human	chr10	70508796	70509297
human	chr10	70509597	70510098
human	chr10	70575886	70576387
human	chr10	70673773	70674274
human	chr10	70673773	70674274
human	chr10	70682212	70682713
human	chr10	70682212	70682713
human	chr10	70729694	70730195
human	chr10	70729694	70730195
human	chr10	71308888	71309389
human	chr10	71308888	71309389
human	chr10	71336939	71337440
human	chr10	72297103	72297604
human	chr10	72328245	72328746
human	chr10	73168372	73168873
human	chr10	73772721	73773222
human	chr10	73785880	73786381
human	chr10	74176428	74176929
human	chr10	79148294	79148795
human	chr10	79175854	79176355
human	chr10	79242053	79242554
human	chr10	79242053	79242554
human	chr10	79245448	79245949
human	chr10	79399456	79399957
human	chr10	79407162	79407663
human	chr10	80199881	80200382
human	chr10	86711836	86712337
human	chr10	92181384	92181885
human	chr10	92880193	92880694
human	chr10	94343059	94343560
human	chr10	94544991	94545492
human	chr10	95560614	95561115
human	chr10	98309488	98309989
human	chr10	100881076	100881577
human	chr10	100998768	100999269
human	chr10	101018882	101019383
human	chr10	101095526	101096027
human	chr10	101121231	101121732
human	chr10	102114082	102114583
human	chr10	102394169	102394670
human	chr10	102394169	102394670
human	chr10	102394169	102394670
human	chr10	102407210	102407711
human	chr10	102407968	102408469
human	chr10	102410401	102410902
human	chr10	102519402	102519903
human	chr10	102644800	102645301
human	chr10	102645379	102645880
human	chr10	102645379	102645880
human	chr10	102674045	102674546
human	chr10	102674567	102675068
human	chr10	102729184	102729685
human	chr10	102796296	102796797
human	chr10	102796296	102796797
human	chr10	103053804	103054305
human	chr10	103053804	103054305
human	chr10	103350370	103350871
human	chr10	103433807	103434308
human	chr10	103445238	103445739
human	chr10	103854629	103855130
human	chr10	103854629	103855130
human	chr10	116769741	116770242
human	chr10	117355345	117355846
human	chr10	119211090	119211591
human	chr10	119596444	119596945
human	chr10	119596444	119596945
human	chr10	119686453	119686954
human	chr10	119686453	119686954
human	chr10	119873226	119873727
human	chr10	121597075	121597576
human	chr10	122113560	122114061
human	chr10	124033754	124034255
human	chr10	127900416	127900917
human	chr10	133329689	133330190
human	chr11	611016	611517
human	chr11	611016	611517
human	chr11	931289	931790
human	chr11	3989211	3989712
human	chr11	6618001	6618502
human	chr11	8262675	8263176
human	chr11	8839870	8840371
human	chr11	8839870	8840371
human	chr11	9137669	9138170
human	chr11	9165795	9166296
human	chr11	9199169	9199670
human	chr11	10735659	10736160
human	chr11	12377804	12378305
human	chr11	18802569	18803070
human	chr11	34053272	34053773
human	chr11	34174276	34174777
human	chr11	34174276	34174777
human	chr11	34266394	34266895
human	chr11	35190699	35191200
human	chr11	45823311	45823812
human	chr11	46285566	46286067
human	chr11	46315073	46315574
human	chr11	46347089	46347590
human	chr11	46392464	46392965
human	chr11	46560654	46561155
human	chr11	46917241	46917742
human	chr11	46972756	46973257
human	chr11	47234548	47235049
human	chr11	47234548	47235049
human	chr11	47234548	47235049
human	chr11	47408086	47408587
human	chr11	47466095	47466596
human	chr11	47552472	47552973
human	chr11	47552986	47553487
human	chr11	47617002	47617503
human	chr11	47767084	47767585
human	chr11	57310609	57311110
human	chr11	57315513	57316014
human	chr11	57457259	57457760
human	chr11	57800578	57801079
human	chr11	60830954	60831455
human	chr11	61160393	61160894
human	chr11	61281446	61281947
human	chr11	61294641	61295142
human	chr11	61336131	61336632
human	chr11	61435437	61435938
human	chr11	61555197	61555698
human	chr11	61555197	61555698
human	chr11	61638344	61638845
human	chr11	61649878	61650379
human	chr11	61700231	61700732
human	chr11	61899041	61899542
human	chr11	61954957	61955458
human	chr11	62480596	62481097
human	chr11	62504590	62505091
human	chr11	62504590	62505091
human	chr11	62540669	62541170
human	chr11	62546603	62547104
human	chr11	62551766	62552267
human	chr11	62600430	62600931
human	chr11	62753375	62753876
human	chr11	63681757	63682258
human	chr11	63681757	63682258
human	chr11	63814372	63814873
human	chr11	63881117	63881618
human	chr11	63945750	63946251
human	chr11	63945750	63946251
human	chr11	64688328	64688829
human	chr11	64759125	64759626
human	chr11	64762100	64762601
human	chr11	64762789	64763290
human	chr11	64776816	64777317
human	chr11	64787527	64788028
human	chr11	64850836	64851337
human	chr11	64876661	64877162
human	chr11	65078092	65078593
human	chr11	65096460	65096961
human	chr11	65109425	65109926
human	chr11	65133794	65134295
human	chr11	65204673	65205174
human	chr11	65262149	65262650
human	chr11	65290693	65291194
human	chr11	65290693	65291194
human	chr11	65301733	65302234
human	chr11	65305859	65306360
human	chr11	65329834	65330335
human	chr11	65329834	65330335
human	chr11	65613459	65613960
human	chr11	66071231	66071732
human	chr11	66408366	66408867
human	chr11	66408366	66408867
human	chr11	66408366	66408867
human	chr11	66408366	66408867
human	chr11	66418117	66418618
human	chr11	66418636	66419137
human	chr11	66418636	66419137
human	chr11	66421491	66421992
human	chr11	66429914	66430415
human	chr11	66438842	66439343
human	chr11	66578946	66579447
human	chr11	67168448	67168949
human	chr11	67224503	67225004
human	chr11	67238311	67238812
human	chr11	67955602	67956103
human	chr11	67955602	67956103
human	chr11	68330515	68331016
human	chr11	72821336	72821837
human	chr11	72848822	72849323
human	chr11	73395398	73395899
human	chr11	73625624	73626125
human	chr11	75469336	75469837
human	chr11	76234334	76234835
human	chr11	76561146	76561647
human	chr11	77082248	77082749
human	chr11	77590296	77590797
human	chr11	77590296	77590797
human	chr11	78251132	78251633
human	chr11	83063160	83063661
human	chr11	83162288	83162789
human	chr11	86041823	86042324
human	chr11	110311767	110312268
human	chr11	110319355	110319856
human	chr11	111603579	111604080
human	chr11	111729984	111730485
human	chr11	111729984	111730485
human	chr11	111729984	111730485
human	chr11	111730810	111731311
human	chr11	111871063	111871564
human	chr11	111871063	111871564
human	chr11	116742737	116743238
human	chr11	116879773	116880274
human	chr11	117107687	117108188
human	chr11	117146419	117146920
human	chr11	117146419	117146920
human	chr11	117204077	117204578
human	chr11	117205002	117205503
human	chr11	117205002	117205503
human	chr11	117315488	117315989
human	chr11	117443475	117443976
human	chr11	118607279	118607780
human	chr11	118608367	118608868
human	chr11	118920620	118921121
human	chr11	118928405	118928906
human	chr11	118930189	118930690
human	chr11	119085170	119085671
human	chr11	119101418	119101919
human	chr11	119101962	119102463
human	chr11	119130605	119131106
human	chr11	119134283	119134784
human	chr11	119222209	119222710
human	chr11	119356645	119357146
human	chr11	119364007	119364508
human	chr11	119421723	119422224
human	chr11	119421723	119422224
human	chr11	125166361	125166862
human	chr11	125201529	125202030
human	chr11	125262736	125263237
human	chr11	126091792	126092293
human	chr11	126091792	126092293
human	chr11	126283363	126283864
human	chr11	126382555	126383056
human	chr11	126394617	126395118
human	chr11	126394617	126395118
human	chr11	126416414	126416915
human	chr11	126416957	126417458
human	chr11	126420292	126420793
human	chr11	129923212	129923713
human	chr11	130181901	130182402
human	chr11	134119990	134120491
human	chr12	2902142	2902643
human	chr12	3231527	3232028
human	chr12	3315147	3315648
human	chr12	6039945	6040446
human	chr12	6067466	6067967
human	chr12	6279964	6280465
human	chr12	6330818	6331319
human	chr12	6352598	6353099
human	chr12	6375134	6375635
human	chr12	6383817	6384318
human	chr12	6418690	6419191
human	chr12	6554000	6554501
human	chr12	6688813	6689314
human	chr12	6735599	6736100
human	chr12	6773622	6774123
human	chr12	6835622	6836123
human	chr12	6835622	6836123
human	chr12	6903029	6903530
human	chr12	6914825	6915326
human	chr12	6928168	6928669
human	chr12	6928168	6928669
human	chr12	6928168	6928669
human	chr12	6928822	6929323
human	chr12	7130976	7131477
human	chr12	7142039	7142540
human	chr12	7142039	7142540
human	chr12	7142039	7142540
human	chr12	7188784	7189285
human	chr12	7188784	7189285
human	chr12	7188784	7189285
human	chr12	7189350	7189851
human	chr12	11813068	11813569
human	chr12	12272954	12273455
human	chr12	12282726	12283227
human	chr12	12979607	12980108
human	chr12	12979607	12980108
human	chr12	13135643	13136144
human	chr12	13148850	13149351
human	chr12	13188998	13189499
human	chr12	13255672	13256173
human	chr12	26042004	26042505
human	chr12	26905489	26905990
human	chr12	27551126	27551627
human	chr12	27551126	27551627
human	chr12	32666379	32666880
human	chr12	47935084	47935585
human	chr12	47995945	47996446
human	chr12	47995945	47996446
human	chr12	48157364	48157865
human	chr12	48813903	48814404
human	chr12	48813903	48814404
human	chr12	48818210	48818711
human	chr12	48850969	48851470
human	chr12	48974014	48974515
human	chr12	48995340	48995841
human	chr12	48997538	48998039
human	chr12	49014548	49015049
human	chr12	49043726	49044227
human	chr12	49055982	49056483
human	chr12	49055982	49056483
human	chr12	49108842	49109343
human	chr12	49288254	49288755
human	chr12	49288254	49288755
human	chr12	49296405	49296906
human	chr12	49741194	49741695
human	chr12	49869574	49870075
human	chr12	49955199	49955700
human	chr12	50075106	50075607
human	chr12	50175392	50175893
human	chr12	50734598	50735099
human	chr12	51048498	51048999
human	chr12	51171725	51172226
human	chr12	51270085	51270586
human	chr12	51814197	51814698
human	chr12	51925963	51926464
human	chr12	51941453	51941954
human	chr12	52069396	52069897
human	chr12	52147240	52147741
human	chr12	52865273	52865774
human	chr12	53268587	53269088
human	chr12	53295233	53295734
human	chr12	53321696	53322197
human	chr12	53492917	53493418
human	chr12	53726832	53727333
human	chr12	54019976	54020477
human	chr12	54560322	54560823
human	chr12	54579655	54580156
human	chr12	55646245	55646746
human	chr12	55738279	55738780
human	chr12	55797022	55797523
human	chr12	55909083	55909584
human	chr12	55909083	55909584
human	chr12	55909083	55909584
human	chr12	56079793	56080294
human	chr12	56104190	56104691
human	chr12	56104190	56104691
human	chr12	56129103	56129604
human	chr12	56192884	56193385
human	chr12	56192884	56193385
human	chr12	56206456	56206957
human	chr12	56257312	56257813
human	chr12	56266967	56267468
human	chr12	56448906	56449407
human	chr12	56464250	56464751
human	chr12	56464250	56464751
human	chr12	56623481	56623982
human	chr12	56634844	56635345
human	chr12	56683311	56683812
human	chr12	57263704	57264205
human	chr12	57280160	57280661
human	chr12	57340002	57340503
human	chr12	57462582	57463083
human	chr12	57487751	57488252
human	chr12	57487751	57488252
human	chr12	57583230	57583731
human	chr12	57694319	57694820
human	chr12	57836777	57837278
human	chr12	57844491	57844992
human	chr12	57844491	57844992
human	chr12	57845896	57846397
human	chr12	63955818	63956319
human	chr12	89352291	89352792
human	chr12	94145555	94146056
human	chr12	95474305	95474806
human	chr12	100473572	100474073
human	chr12	101877803	101878304
human	chr12	102433179	102433680
human	chr12	104408519	104409020
human	chr12	106139325	106139826
human	chr12	106986422	106986923
human	chr12	108618032	108618533
human	chr12	108628350	108628851
human	chr12	109020723	109021224
human	chr12	109097777	109098278
human	chr12	109331183	109331684
human	chr12	109427962	109428463
human	chr12	110109579	110110080
human	chr12	110253182	110253683
human	chr12	110253182	110253683
human	chr12	110280897	110281398
human	chr12	111396910	111397411
human	chr12	112381397	112381898
human	chr12	119554568	119555069
human	chr12	119804211	119804712
human	chr12	119937980	119938481
human	chr12	120110728	120111229
human	chr12	120235964	120236465
human	chr12	120257117	120257618
human	chr12	120263028	120263529
human	chr12	120342523	120343024
human	chr12	120584442	120584943
human	chr12	121030450	121030951
human	chr12	121030450	121030951
human	chr12	121533617	121534118
human	chr12	121578430	121578931
human	chr12	121578430	121578931
human	chr12	121580251	121580752
human	chr12	121686839	121687340
human	chr12	121686839	121687340
human	chr12	121781596	121782097
human	chr12	121786421	121786922
human	chr12	121794849	121795350
human	chr12	121794849	121795350
human	chr12	121799223	121799724
human	chr12	121839392	121839893
human	chr12	121839392	121839893
human	chr12	121872425	121872926
human	chr12	122097807	122098308
human	chr12	124487336	124487837
human	chr12	124545457	124545958
human	chr12	131608959	131609460
human	chr12	131798116	131798617
human	chr12	131831730	131832231
human	chr12	131896558	131897059
human	chr12	131924428	131924929
human	chr13	23579074	23579575
human	chr13	27264064	27264565
human	chr13	27406252	27406753
human	chr13	48234602	48235103
human	chr13	49303538	49304039
human	chr13	49313832	49314333
human	chr13	49791883	49792384
human	chr13	49791883	49792384
human	chr13	49792465	49792966
human	chr13	80458484	80458985
human	chr13	80458484	80458985
human	chr13	94641524	94642025
human	chr13	95280463	95280964
human	chr13	114115949	114116450
human	chr14	20681403	20681904
human	chr14	20681403	20681904
human	chr14	21103489	21103990
human	chr14	21437599	21438100
human	chr14	22314128	22314629
human	chr14	22572507	22573008
human	chr14	22713060	22713561
human	chr14	22822708	22823209
human	chr14	23109174	23109675
human	chr14	23182553	23183054
human	chr14	23182553	23183054
human	chr14	23550773	23551274
human	chr14	23551587	23552088
human	chr14	24036088	24036589
human	chr14	24036088	24036589
human	chr14	24036088	24036589
human	chr14	24172906	24173407
human	chr14	24196018	24196519
human	chr14	24242113	24242614
human	chr14	24366503	24367004
human	chr14	24398846	24399347
human	chr14	24429638	24430139
human	chr14	24429638	24430139
human	chr14	50230909	50231410
human	chr14	50396086	50396587
human	chr14	50397335	50397836
human	chr14	50830291	50830792
human	chr14	52067747	52068248
human	chr14	52067747	52068248
human	chr14	52067747	52068248
human	chr14	52086680	52087181
human	chr14	52315348	52315849
human	chr14	55129596	55130097
human	chr14	58152003	58152504
human	chr14	58639859	58640360
human	chr14	64229428	64229929
human	chr14	64972056	64972557
human	chr14	67392767	67393268
human	chr14	67396479	67396980
human	chr14	67416043	67416544
human	chr14	68248358	68248859
human	chr14	69298677	69299178
human	chr14	72743462	72743963
human	chr14	72790712	72791213
human	chr14	74362280	74362781
human	chr14	74583157	74583658
human	chr14	74792591	74793092
human	chr14	74933854	74934355
human	chr14	75144968	75145469
human	chr14	75257440	75257941
human	chr14	75258052	75258553
human	chr14	75276356	75276857
human	chr14	75282530	75283031
human	chr14	75282530	75283031
human	chr14	75459378	75459879
human	chr14	75480109	75480610
human	chr14	75820286	75820787
human	chr14	77027709	77028210
human	chr14	77301017	77301518
human	chr14	77800168	77800669
human	chr14	85728636	85729137
human	chr14	88553939	88554440
human	chr14	88824411	88824912
human	chr14	99729899	99730400
human	chr14	99729899	99730400
human	chr14	99793076	99793577
human	chr14	99793076	99793577
human	chr14	99853168	99853669
human	chr14	100693069	100693570
human	chr14	101824828	101825329
human	chr14	101824828	101825329
human	chr14	102255753	102256254
human	chr14	102321582	102322083
human	chr14	103132317	103132818
human	chr14	103377968	103378469
human	chr14	103385594	103386095
human	chr14	103385594	103386095
human	chr14	103696663	103697164
human	chr14	103736957	103737458
human	chr14	103736957	103737458
human	chr14	103736957	103737458
human	chr14	103736957	103737458
human	chr15	31340955	31341456
human	chr15	34337180	34337681
human	chr15	39685967	39686468
human	chr15	40421831	40422332
human	chr15	40526309	40526810
human	chr15	40582796	40583297
human	chr15	40582796	40583297
human	chr15	40755084	40755585
human	chr15	41495857	41496358
human	chr15	41561713	41562214
human	chr15	41949679	41950180
human	chr15	41957955	41958456
human	chr15	41957955	41958456
human	chr15	41957955	41958456
human	chr15	41957955	41958456
human	chr15	42920072	42920573
human	chr15	43091961	43092462
human	chr15	43492490	43492991
human	chr15	50541821	50542322
human	chr15	59532742	59533243
human	chr15	59532742	59533243
human	chr15	59532742	59533243
human	chr15	63045351	63045852
human	chr15	64460265	64460766
human	chr15	64460265	64460766
human	chr15	64507242	64507743
human	chr15	64809831	64810332
human	chr15	64825014	64825515
human	chr15	64873008	64873509
human	chr15	64877477	64877978
human	chr15	64877477	64877978
human	chr15	64893840	64894341
human	chr15	65067745	65068246
human	chr15	65067745	65068246
human	chr15	65412560	65413061
human	chr15	65421309	65421810
human	chr15	66294129	66294630
human	chr15	66294129	66294630
human	chr15	66647366	66647867
human	chr15	66647366	66647867
human	chr15	66657303	66657804
human	chr15	66729116	66729617
human	chr15	66748166	66748667
human	chr15	68598585	68599086
human	chr15	68616362	68616863
human	chr15	69358322	69358823
human	chr15	73922487	73922988
human	chr15	74179349	74179850
human	chr15	74179349	74179850
human	chr15	74180132	74180633
human	chr15	74180132	74180633
human	chr15	74614495	74614996
human	chr15	74614495	74614996
human	chr15	74950310	74950811
human	chr15	75125235	75125736
human	chr15	75182622	75183123
human	chr15	75450863	75451364
human	chr15	75450863	75451364
human	chr15	75559285	75559786
human	chr15	75559285	75559786
human	chr15	77807373	77807874
human	chr15	78873908	78874409
human	chr15	80107741	80108242
human	chr15	80956565	80957066
human	chr15	81749731	81750232
human	chr15	81749731	81750232
human	chr15	84570198	84570699
human	chr15	84748578	84749079
human	chr15	84753619	84754120
human	chr15	84912156	84912657
human	chr15	84912156	84912657
human	chr15	89334108	89334609
human	chr15	90184671	90185172
human	chr15	93072362	93072863
human	chr15	99442431	99442932
human	chr15	99732620	99733121
human	chr15	100125809	100126310
human	chr15	101724233	101724734
human	chr15	101724233	101724734
human	chr16	102456	102957
human	chr16	333343	333844
human	chr16	1535711	1536212
human	chr16	1942572	1943073
human	chr16	2038075	2038576
human	chr16	2205221	2205722
human	chr16	2236544	2237045
human	chr16	2339907	2340408
human	chr16	2366486	2366987
human	chr16	2603876	2604377
human	chr16	2739646	2740147
human	chr16	2835593	2836094
human	chr16	2842408	2842909
human	chr16	2874781	2875282
human	chr16	2883379	2883880
human	chr16	2904115	2904616
human	chr16	2904950	2905451
human	chr16	2905657	2906158
human	chr16	2905657	2906158
human	chr16	2906956	2907457
human	chr16	2906956	2907457
human	chr16	2926945	2927446
human	chr16	3028105	3028606
human	chr16	3028105	3028606
human	chr16	3088453	3088954
human	chr16	3579992	3580493
human	chr16	4265583	4266084
human	chr16	4271080	4271581
human	chr16	4271080	4271581
human	chr16	4511434	4511935
human	chr16	4601284	4601785
human	chr16	4601284	4601785
human	chr16	4602313	4602814
human	chr16	4943222	4943723
human	chr16	15829379	15829880
human	chr16	15829379	15829880
human	chr16	15989076	15989577
human	chr16	15996589	15997090
human	chr16	19785043	19785544
human	chr16	19884628	19885129
human	chr16	21158362	21158863
human	chr16	22188502	22189003
human	chr16	23462928	23463429
human	chr16	23462928	23463429
human	chr16	24986961	24987462
human	chr16	28011885	28012386
human	chr16	29812556	29813057
human	chr16	29824541	29825042
human	chr16	29839768	29840269
human	chr16	29974565	29975066
human	chr16	30185063	30185564
human	chr16	30354507	30355008
human	chr16	30368336	30368837
human	chr16	30429055	30429556
human	chr16	30429055	30429556
human	chr16	30637899	30638400
human	chr16	30659648	30660149
human	chr16	30758835	30759336
human	chr16	30762008	30762509
human	chr16	30805366	30805867
human	chr16	30805366	30805867
human	chr16	31033235	31033736
human	chr16	31042148	31042649
human	chr16	31064864	31065365
human	chr16	31093218	31093719
human	chr16	31093218	31093719
human	chr16	31159609	31160110
human	chr16	31203011	31203512
human	chr16	31203011	31203512
human	chr16	31203011	31203512
human	chr16	31487732	31488233
human	chr16	46844346	46844847
human	chr16	47033148	47033649
human	chr16	47033148	47033649
human	chr16	49112674	49113175
human	chr16	49112674	49113175
human	chr16	49540061	49540562
human	chr16	49540061	49540562
human	chr16	49716226	49716727
human	chr16	49716226	49716727
human	chr16	49834996	49835497
human	chr16	49834996	49835497
human	chr16	49834996	49835497
human	chr16	53549856	53550357
human	chr16	56357127	56357628
human	chr16	57283958	57284459
human	chr16	57462384	57462885
human	chr16	57486227	57486728
human	chr16	57486227	57486728
human	chr16	57535894	57536395
human	chr16	58025490	58025991
human	chr16	58121812	58122313
human	chr16	58500611	58501112
human	chr16	66274362	66274863
human	chr16	66274362	66274863
human	chr16	66357414	66357915
human	chr16	66605198	66605699
human	chr16	66605198	66605699
human	chr16	66805016	66805517
human	chr16	66825490	66825991
human	chr16	66895142	66895643
human	chr16	67000829	67001330
human	chr16	67170222	67170723
human	chr16	67170222	67170723
human	chr16	67174006	67174507
human	chr16	67174006	67174507
human	chr16	67246650	67247151
human	chr16	67249769	67250270
human	chr16	67277858	67278359
human	chr16	67301333	67301834
human	chr16	67301333	67301834
human	chr16	67413921	67414422
human	chr16	67413921	67414422
human	chr16	67413921	67414422
human	chr16	67465717	67466218
human	chr16	67480367	67480868
human	chr16	67520965	67521466
human	chr16	67606574	67607075
human	chr16	67652636	67653137
human	chr16	67773661	67774162
human	chr16	67833010	67833511
human	chr16	67833010	67833511
human	chr16	67942707	67943208
human	chr16	67968442	67968943
human	chr16	67993179	67993680
human	chr16	68064652	68065153
human	chr16	68236777	68237278
human	chr16	68636287	68636788
human	chr16	68800205	68800706
human	chr16	71884027	71884528
human	chr16	75256919	75257420
human	chr16	75264414	75264915
human	chr16	75265008	75265509
human	chr16	75304391	75304892
human	chr16	75419364	75419865
human	chr16	80828293	80828794
human	chr16	81006661	81007162
human	chr16	81007270	81007771
human	chr16	81007270	81007771
human	chr16	85460692	85461193
human	chr16	87486677	87487178
human	chr16	87582494	87582995
human	chr16	87588686	87589187
human	chr16	87950227	87950728
human	chr16	88550362	88550863
human	chr16	89094195	89094696
human	chr16	89873903	89874404
human	chr16	89873903	89874404
human	chr16	89947845	89948346
human	chr16	89947845	89948346
human	chr17	1487884	1488385
human	chr17	1643280	1643781
human	chr17	1730204	1730705
human	chr17	1730204	1730705
human	chr17	1744591	1745092
human	chr17	1744591	1745092
human	chr17	1764153	1764654
human	chr17	1781932	1782433
human	chr17	2056376	2056877
human	chr17	2088870	2089371
human	chr17	2138266	2138767
human	chr17	2138266	2138767
human	chr17	2707118	2707619
human	chr17	2707118	2707619
human	chr17	2709896	2710397
human	chr17	3889819	3890320
human	chr17	3918396	3918897
human	chr17	3944677	3945178
human	chr17	3957603	3958104
human	chr17	3976585	3977086
human	chr17	3988579	3989080
human	chr17	3988579	3989080
human	chr17	3989101	3989602
human	chr17	4555217	4555718
human	chr17	4588390	4588891
human	chr17	4625868	4626369
human	chr17	4934221	4934722
human	chr17	4934221	4934722
human	chr17	4987237	4987738
human	chr17	4987237	4987738
human	chr17	5242841	5243342
human	chr17	5242841	5243342
human	chr17	7043335	7043836
human	chr17	7043335	7043836
human	chr17	7191446	7191947
human	chr17	7208111	7208612
human	chr17	7208111	7208612
human	chr17	7211483	7211984
human	chr17	7214238	7214739
human	chr17	7218178	7218679
human	chr17	7233069	7233570
human	chr17	7251922	7252423
human	chr17	7251922	7252423
human	chr17	7262939	7263440
human	chr17	7281908	7282409
human	chr17	7293890	7294391
human	chr17	7313747	7314248
human	chr17	7314574	7315075
human	chr17	7315138	7315639
human	chr17	7380968	7381469
human	chr17	7394340	7394841
human	chr17	7394340	7394841
human	chr17	7394340	7394841
human	chr17	7440475	7440976
human	chr17	7455342	7455843
human	chr17	7455342	7455843
human	chr17	7455342	7455843
human	chr17	7583509	7584010
human	chr17	7584096	7584597
human	chr17	7584096	7584597
human	chr17	7634295	7634796
human	chr17	7650601	7651102
human	chr17	7747282	7747783
human	chr17	7747282	7747783
human	chr17	7837202	7837703
human	chr17	7842883	7843384
human	chr17	7843875	7844376
human	chr17	7929619	7930120
human	chr17	8072657	8073158
human	chr17	8118664	8119165
human	chr17	8122893	8123394
human	chr17	8126406	8126907
human	chr17	8126406	8126907
human	chr17	8151681	8152182
human	chr17	8151681	8152182
human	chr17	8153417	8153918
human	chr17	8158684	8159185
human	chr17	8435608	8436109
human	chr17	10276069	10276570
human	chr17	15944962	15945463
human	chr17	16488382	16488883
human	chr17	16488382	16488883
human	chr17	16536751	16537252
human	chr17	17043688	17044189
human	chr17	17934552	17935053
human	chr17	18153769	18154270
human	chr17	20028392	20028893
human	chr17	28494640	28495141
human	chr17	28551779	28552280
human	chr17	28644996	28645497
human	chr17	28726762	28727263
human	chr17	28811556	28812057
human	chr17	28842534	28843035
human	chr17	28848624	28849125
human	chr17	28950790	28951291
human	chr17	29155949	29156450
human	chr17	29155949	29156450
human	chr17	29176623	29177124
human	chr17	29176623	29177124
human	chr17	29176623	29177124
human	chr17	29257681	29258182
human	chr17	29549078	29549579
human	chr17	29549078	29549579
human	chr17	29549078	29549579
human	chr17	29622152	29622653
human	chr17	29622152	29622653
human	chr17	29639443	29639944
human	chr17	35783438	35783939
human	chr17	38428163	38428664
human	chr17	38431543	38432044
human	chr17	38558032	38558533
human	chr17	38558032	38558533
human	chr17	38605548	38606049
human	chr17	38879832	38880333
human	chr17	39056748	39057249
human	chr17	39196709	39197210
human	chr17	39334831	39335332
human	chr17	39394058	39394559
human	chr17	40099072	40099573
human	chr17	40099072	40099573
human	chr17	40140516	40141017
human	chr17	40140516	40141017
human	chr17	40172893	40173394
human	chr17	40172893	40173394
human	chr17	40322455	40322956
human	chr17	40356118	40356619
human	chr17	40415259	40415760
human	chr17	40445764	40446265
human	chr17	40445764	40446265
human	chr17	40445764	40446265
human	chr17	42024574	42025075
human	chr17	42136173	42136674
human	chr17	42248540	42249041
human	chr17	42270544	42271045
human	chr17	42275434	42275935
human	chr17	42276179	42276680
human	chr17	42288171	42288672
human	chr17	42288171	42288672
human	chr17	42380858	42381359
human	chr17	42385107	42385608
human	chr17	42398292	42398793
human	chr17	42405958	42406459
human	chr17	42407405	42407906
human	chr17	42421891	42422392
human	chr17	42421891	42422392
human	chr17	42526040	42526541
human	chr17	42530761	42531262
human	chr17	42567290	42567791
human	chr17	42667918	42668419
human	chr17	42667918	42668419
human	chr17	42667918	42668419
human	chr17	42673842	42674343
human	chr17	42675380	42675881
human	chr17	42676356	42676857
human	chr17	43125251	43125752
human	chr17	43193190	43193691
human	chr17	43216657	43217158
human	chr17	43216657	43217158
human	chr17	43592179	43592680
human	chr17	43673735	43674236
human	chr17	43713567	43714068
human	chr17	43900429	43900930
human	chr17	43907314	43907815
human	chr17	44006739	44007240
human	chr17	44071454	44071955
human	chr17	44220476	44220977
human	chr17	44221074	44221575
human	chr17	44326688	44327189
human	chr17	44344951	44345452
human	chr17	44353727	44354228
human	chr17	44353727	44354228
human	chr17	44360769	44361270
human	chr17	44374739	44375240
human	chr17	44385211	44385712
human	chr17	44385882	44386383
human	chr17	44536123	44536624
human	chr17	44599329	44599830
human	chr17	44775578	44776079
human	chr17	44830052	44830553
human	chr17	44830052	44830553
human	chr17	44919928	44920429
human	chr17	44919928	44920429
human	chr17	44966835	44967336
human	chr17	44981478	44981979
human	chr17	45043255	45043756
human	chr17	45123958	45124459
human	chr17	45425685	45426186
human	chr17	47650413	47650914
human	chr17	48050430	48050931
human	chr17	48050430	48050931
human	chr17	48066499	48067000
human	chr17	49193728	49194229
human	chr17	49229752	49230253
human	chr17	49708000	49708501
human	chr17	49730048	49730549
human	chr17	49730048	49730549
human	chr17	50087374	50087875
human	chr17	50087374	50087875
human	chr17	50087374	50087875
human	chr17	50101486	50101987
human	chr17	50102094	50102595
human	chr17	50184922	50185423
human	chr17	50346421	50346922
human	chr17	50346421	50346922
human	chr17	50537998	50538499
human	chr17	50537998	50538499
human	chr17	50537998	50538499
human	chr17	50661746	50662247
human	chr17	50721091	50721592
human	chr17	50917192	50917693
human	chr17	50919556	50920057
human	chr17	50919556	50920057
human	chr17	51112642	51113143
human	chr17	55285449	55285950
human	chr17	56780165	56780666
human	chr17	56786293	56786794
human	chr17	60641708	60642209
human	chr17	60641708	60642209
human	chr17	63477530	63478031
human	chr17	63537949	63538450
human	chr17	65013741	65014242
human	chr17	67111742	67112243
human	chr17	68196101	68196602
human	chr17	68196101	68196602
human	chr17	68290262	68290763
human	chr17	73285328	73285829
human	chr17	73657419	73657920
human	chr17	74749805	74750306
human	chr17	74758228	74758729
human	chr17	74762884	74763385
human	chr17	74982118	74982619
human	chr17	75033593	75034094
human	chr17	75091145	75091646
human	chr17	75367258	75367759
human	chr17	75382849	75383350
human	chr17	75426241	75426742
human	chr17	75426241	75426742
human	chr17	75456274	75456775
human	chr17	75457266	75457767
human	chr17	75525343	75525844
human	chr17	75552911	75553412
human	chr17	75589772	75590273
human	chr17	75625832	75626333
human	chr17	75753601	75754102
human	chr17	75764495	75764996
human	chr17	75765011	75765512
human	chr17	75779126	75779627
human	chr17	75877095	75877596
human	chr17	75895848	75896349
human	chr17	75986971	75987472
human	chr17	76458480	76458981
human	chr17	76480535	76481036
human	chr17	76480535	76481036
human	chr17	76493091	76493592
human	chr17	76506308	76506809
human	chr17	76584875	76585376
human	chr17	76623822	76624323
human	chr17	78140430	78140931
human	chr17	78723348	78723849
human	chr17	78993142	78993643
human	chr17	79082572	79083073
human	chr17	79294413	79294914
human	chr17	79800347	79800848
human	chr17	79801152	79801653
human	chr17	79832736	79833237
human	chr17	79991521	79992022
human	chr17	79993523	79994024
human	chr17	80220109	80220610
human	chr17	80289376	80289877
human	chr17	80455110	80455611
human	chr17	80476227	80476728
human	chr17	80476227	80476728
human	chr17	82292629	82293130
human	chr17	82414652	82415153
human	chr17	82558313	82558814
human	chr17	82632426	82632927
human	chr17	82698020	82698521
human	chr17	82713757	82714258
human	chr17	82774918	82775419
human	chr17	82963105	82963606
human	chr18	2905946	2906447
human	chr18	2914739	2915240
human	chr18	2914739	2915240
human	chr18	8661614	8662115
human	chr18	9117175	9117676
human	chr18	10482925	10483426
human	chr18	12287967	12288468
human	chr18	21330632	21331133
human	chr18	23260264	23260765
human	chr18	23380213	23380714
human	chr18	23380213	23380714
human	chr18	23619113	23619614
human	chr18	45665030	45665531
human	chr18	45670167	45670668
human	chr18	49561663	49562164
human	chr18	51197446	51197947
human	chr18	57780218	57780719
human	chr18	62526023	62526524
human	chr18	62877794	62878295
human	chr18	63016181	63016682
human	chr18	63016181	63016682
human	chr18	63161658	63162159
human	chr18	63291391	63291892
human	chr18	79069429	79069930
human	chr18	79069429	79069930
human	chr19	720538	721039
human	chr19	6063749	6064250
human	chr19	6086983	6087484
human	chr19	6238573	6239074
human	chr19	7214194	7214695
human	chr19	7214194	7214695
human	chr19	7321125	7321626
human	chr19	7500998	7501499
human	chr19	7514970	7515471
human	chr19	7514970	7515471
human	chr19	7535398	7535899
human	chr19	7921188	7921689
human	chr19	7921188	7921689
human	chr19	8180023	8180524
human	chr19	8180023	8180524
human	chr19	8193974	8194475
human	chr19	8268341	8268842
human	chr19	8334963	8335464
human	chr19	8353820	8354321
human	chr19	8366748	8367249
human	chr19	8482330	8482831
human	chr19	8506032	8506533
human	chr19	8506032	8506533
human	chr19	9818572	9819073
human	chr19	9945499	9946000
human	chr19	10000159	10000660
human	chr19	10258942	10259443
human	chr19	10379772	10380273
human	chr19	10478899	10479400
human	chr19	10478899	10479400
human	chr19	10505536	10506037
human	chr19	10505536	10506037
human	chr19	10617662	10618163
human	chr19	10669341	10669842
human	chr19	10976878	10977379
human	chr19	11339423	11339924
human	chr19	12866804	12867305
human	chr19	12873425	12873926
human	chr19	12873425	12873926
human	chr19	12969567	12970068
human	chr19	13154133	13154634
human	chr19	13864873	13865374
human	chr19	15114915	15115416
human	chr19	15114915	15115416
human	chr19	15123736	15124237
human	chr19	15123736	15124237
human	chr19	15200026	15200527
human	chr19	15453102	15453603
human	chr19	32340207	32340708
human	chr19	35311829	35312330
human	chr19	35311829	35312330
human	chr19	35702243	35702744
human	chr19	35702243	35702744
human	chr19	35733788	35734289
human	chr19	35739654	35740155
human	chr19	35755460	35755961
human	chr19	35755460	35755961
human	chr19	35767660	35768161
human	chr19	35819912	35820413
human	chr19	35995603	35996104
human	chr19	36060387	36060888
human	chr19	36127830	36128331
human	chr19	38209503	38210004
human	chr19	38210538	38211039
human	chr19	38233739	38234240
human	chr19	38647965	38648466
human	chr19	38676322	38676823
human	chr19	38683610	38684111
human	chr19	38722056	38722557
human	chr19	38735363	38735864
human	chr19	38932744	38933245
human	chr19	39126490	39126991
human	chr19	39127989	39128490
human	chr19	39137039	39137540
human	chr19	39137039	39137540
human	chr19	39223615	39224116
human	chr19	39310894	39311395
human	chr19	39335779	39336280
human	chr19	39841450	39841951
human	chr19	40221876	40222377
human	chr19	40425197	40425698
human	chr19	40425197	40425698
human	chr19	40596895	40597396
human	chr19	40598493	40598994
human	chr19	40599933	40600434
human	chr19	40609853	40610354
human	chr19	40609853	40610354
human	chr19	40613086	40613587
human	chr19	40634362	40634863
human	chr19	40634362	40634863
human	chr19	40687414	40687915
human	chr19	40687414	40687915
human	chr19	40687414	40687915
human	chr19	40717355	40717856
human	chr19	40740675	40741176
human	chr19	41310441	41310942
human	chr19	41322872	41323373
human	chr19	41373965	41374466
human	chr19	41373965	41374466
human	chr19	41376443	41376944
human	chr19	42176895	42177396
human	chr19	42250538	42251039
human	chr19	43557417	43557918
human	chr19	43774307	43774808
human	chr19	44890731	44891232
human	chr19	45075323	45075824
human	chr19	45376915	45377416
human	chr19	45390239	45390740
human	chr19	45390239	45390740
human	chr19	45391250	45391751
human	chr19	45391250	45391751
human	chr19	45496259	45496760
human	chr19	45529007	45529508
human	chr19	45529007	45529508
human	chr19	45569821	45570322
human	chr19	45952500	45953001
human	chr19	45952500	45953001
human	chr19	45952500	45953001
human	chr19	46299429	46299930
human	chr19	46303306	46303807
human	chr19	46395416	46395917
human	chr19	46406859	46407360
human	chr19	46639002	46639503
human	chr19	46813958	46814459
human	chr19	46976217	46976718
human	chr19	46976217	46976718
human	chr19	47149460	47149961
human	chr19	47149460	47149961
human	chr19	47231064	47231565
human	chr19	47241039	47241540
human	chr19	47391368	47391869
human	chr19	48398613	48399114
human	chr19	48475711	48476212
human	chr19	48480076	48480577
human	chr19	48480648	48481149
human	chr19	48480648	48481149
human	chr19	48568307	48568808
human	chr19	48737293	48737794
human	chr19	48737293	48737794
human	chr19	48784481	48784982
human	chr19	48875612	48876113
human	chr19	48896075	48896576
human	chr19	49071792	49072293
human	chr19	49074822	49075323
human	chr19	49493532	49494033
human	chr19	49513294	49513795
human	chr19	49513294	49513795
human	chr19	49769034	49769535
human	chr19	53867408	53867909
human	chr19	53867408	53867909
human	chr19	53883025	53883526
human	chr19	53883025	53883526
human	chr19	54023842	54024343
human	chr19	54436025	54436526
human	chr19	58474638	58475139
human	chr2	9033271	9033772
human	chr2	9142647	9143148
human	chr2	9813763	9814264
human	chr2	10029017	10029518
human	chr2	16650521	16651022
human	chr2	20050659	20051160
human	chr2	20050659	20051160
human	chr2	20093571	20094072
human	chr2	20093571	20094072
human	chr2	20094444	20094945
human	chr2	20355138	20355639
human	chr2	20355138	20355639
human	chr2	20369383	20369884
human	chr2	23712385	23712886
human	chr2	24359577	24360078
human	chr2	24380843	24381344
human	chr2	24402695	24403196
human	chr2	24435843	24436344
human	chr2	24435843	24436344
human	chr2	24850890	24851391
human	chr2	26345766	26346267
human	chr2	26771179	26771680
human	chr2	27096153	27096654
human	chr2	27118715	27119216
human	chr2	27149894	27150395
human	chr2	27149894	27150395
human	chr2	27377815	27378316
human	chr2	27408782	27409283
human	chr2	27408782	27409283
human	chr2	27408782	27409283
human	chr2	30253010	30253511
human	chr2	32329059	32329560
human	chr2	42054227	42054728
human	chr2	42054227	42054728
human	chr2	42064495	42064996
human	chr2	42064495	42064996
human	chr2	42064495	42064996
human	chr2	42858863	42859364
human	chr2	43517875	43518376
human	chr2	45793594	45794095
human	chr2	46339890	46340391
human	chr2	46339890	46340391
human	chr2	46888930	46889431
human	chr2	46955735	46956236
human	chr2	46988870	46989371
human	chr2	47857797	47858298
human	chr2	55138340	55138841
human	chr2	55923602	55924103
human	chr2	61470298	61470799
human	chr2	64989001	64989502
human	chr2	68318588	68319089
human	chr2	68487695	68488196
human	chr2	73249030	73249531
human	chr2	73291830	73292331
human	chr2	74439245	74439746
human	chr2	74440337	74440838
human	chr2	74464655	74465156
human	chr2	74554455	74554956
human	chr2	85285393	85285894
human	chr2	85741753	85742254
human	chr2	86199219	86199720
human	chr2	96427170	96427671
human	chr2	96527070	96527571
human	chr2	96527070	96527571
human	chr2	96527070	96527571
human	chr2	96685486	96685987
human	chr2	96868417	96868918
human	chr2	96950210	96950711
human	chr2	109699648	109700149
human	chr2	112049213	112049714
human	chr2	112542155	112542656
human	chr2	112958762	112959263
human	chr2	119431477	119431978
human	chr2	119641484	119641985
human	chr2	119820221	119820722
human	chr2	119820221	119820722
human	chr2	120254097	120254598
human	chr2	120313623	120314124
human	chr2	127683675	127684176
human	chr2	152223901	152224402
human	chr2	156322652	156323153
human	chr2	157725828	157726329
human	chr2	171995493	171995994
human	chr2	182241033	182241534
human	chr2	190469099	190469600
human	chr2	190847434	190847935
human	chr2	191812067	191812568
human	chr2	196925739	196926240
human	chr2	200306321	200306822
human	chr2	200617187	200617688
human	chr2	201814421	201814922
human	chr2	206274990	206275491
human	chr2	206422427	206422928
human	chr2	207632391	207632892
human	chr2	207632391	207632892
human	chr2	207884984	207885485
human	chr2	216666539	216667040
human	chr2	218010113	218010614
human	chr2	218264017	218264518
human	chr2	218301221	218301722
human	chr2	218781721	218782222
human	chr2	219218257	219218758
human	chr2	219218763	219219264
human	chr2	219387716	219388217
human	chr2	219387716	219388217
human	chr2	219387716	219388217
human	chr2	219388249	219388750
human	chr2	219408523	219409024
human	chr2	219576100	219576601
human	chr2	219642352	219642853
human	chr2	219643344	219643845
human	chr2	219643344	219643845
human	chr2	222655832	222656333
human	chr2	223901277	223901778
human	chr2	224650762	224651263
human	chr2	224781306	224781807
human	chr2	229974164	229974665
human	chr2	229974164	229974665
human	chr2	230943505	230944006
human	chr2	230957275	230957776
human	chr2	231052765	231053266
human	chr2	237674725	237675226
human	chr2	241101351	241101852
human	chr2	241647002	241647503
human	chr2	241647002	241647503
human	chr2	241686603	241687104
human	chr2	241702145	241702646
human	chr20	728272	728773
human	chr20	3053793	3054294
human	chr20	3092665	3093166
human	chr20	3646515	3647016
human	chr20	3646515	3647016
human	chr20	3660842	3661343
human	chr20	3681806	3682307
human	chr20	3709882	3710383
human	chr20	3710828	3711329
human	chr20	3734176	3734677
human	chr20	4041765	4042266
human	chr20	4973483	4973984
human	chr20	13546492	13546993
human	chr20	25053137	25053638
human	chr20	25469971	25470472
human	chr20	31661524	31662025
human	chr20	31662086	31662587
human	chr20	31994912	31995413
human	chr20	32109492	32109993
human	chr20	33419016	33419517
human	chr20	34676967	34677468
human	chr20	35092108	35092609
human	chr20	35306883	35307384
human	chr20	35344218	35344719
human	chr20	35370694	35371195
human	chr20	36612609	36613110
human	chr20	36831337	36831838
human	chr20	36866067	36866568
human	chr20	36932812	36933313
human	chr20	36943360	36943861
human	chr20	36944140	36944641
human	chr20	41316473	41316974
human	chr20	41316473	41316974
human	chr20	45946324	45946825
human	chr20	45970958	45971459
human	chr20	45987203	45987704
human	chr20	46061487	46061988
human	chr20	46406426	46406927
human	chr20	48880893	48881394
human	chr20	49184256	49184757
human	chr20	49541658	49542159
human	chr20	49541658	49542159
human	chr20	49641908	49642409
human	chr20	49658117	49658618
human	chr20	49812569	49813070
human	chr20	49909159	49909660
human	chr20	49909159	49909660
human	chr20	50499303	50499804
human	chr20	51119878	51120379
human	chr20	51594931	51595432
human	chr20	51624153	51624654
human	chr20	51639206	51639707
human	chr20	51639206	51639707
human	chr20	51731606	51732107
human	chr20	59820492	59820993
human	chr20	62860311	62860812
human	chr20	62860311	62860812
human	chr20	62878150	62878651
human	chr21	25734737	25735238
human	chr21	26795931	26796432
human	chr21	27132283	27132784
human	chr21	27132283	27132784
human	chr21	31517342	31517843
human	chr21	32386156	32386657
human	chr21	43646587	43647088
human	chr21	44380060	44380561
human	chr21	44872364	44872865
human	chr21	46099904	46100405
human	chr22	19446891	19447392
human	chr22	19904819	19905320
human	chr22	20132347	20132848
human	chr22	21823906	21824407
human	chr22	21866619	21867120
human	chr22	21937888	21938389
human	chr22	23217640	23218141
human	chr22	24982594	24983095
human	chr22	29093956	29094457
human	chr22	29154349	29154850
human	chr22	29308699	29309200
human	chr22	29310929	29311430
human	chr22	29394902	29395403
human	chr22	30208726	30209227
human	chr22	30238550	30239051
human	chr22	30255756	30256257
human	chr22	30305461	30305962
human	chr22	30317194	30317695
human	chr22	30609235	30609736
human	chr22	30694066	30694567
human	chr22	31106787	31107288
human	chr22	36352641	36353142
human	chr22	36352641	36353142
human	chr22	36366828	36367329
human	chr22	36367417	36367918
human	chr22	36445141	36445642
human	chr22	36470164	36470665
human	chr22	37187773	37188274
human	chr22	37545913	37546414
human	chr22	37545913	37546414
human	chr22	37552408	37552909
human	chr22	37560799	37561300
human	chr22	37661008	37661509
human	chr22	37745894	37746395
human	chr22	37745894	37746395
human	chr22	37752385	37752886
human	chr22	37752385	37752886
human	chr22	37776551	37777052
human	chr22	37776551	37777052
human	chr22	38256715	38257216
human	chr22	38697297	38697798
human	chr22	38733186	38733687
human	chr22	38733186	38733687
human	chr22	38754803	38755304
human	chr22	38754803	38755304
human	chr22	38754803	38755304
human	chr22	38793483	38793984
human	chr22	38793483	38793984
human	chr22	39529114	39529615
human	chr22	40276489	40276990
human	chr22	41367816	41368317
human	chr22	41380236	41380737
human	chr22	41394335	41394836
human	chr22	41394335	41394836
human	chr22	41403753	41404254
human	chr22	41403753	41404254
human	chr22	41412800	41413301
human	chr22	41414366	41414867
human	chr22	41524303	41524804
human	chr22	41561705	41562206
human	chr22	41696480	41696981
human	chr22	41935297	41935798
human	chr22	42986146	42986647
human	chr22	43136204	43136705
human	chr22	43356798	43357299
human	chr22	43378156	43378657
human	chr22	45460199	45460700
human	chr22	46170954	46171455
human	chr22	46262387	46262888
human	chr22	46336288	46336789
human	chr22	46349606	46350107
human	chr22	50118598	50119099
human	chr22	50241032	50241533
human	chr22	50250398	50250899
human	chr22	50481470	50481971
human	chr22	50697230	50697731
human	chr3	9022250	9022751
human	chr3	9552132	9552633
human	chr3	9649947	9650448
human	chr3	12970235	12970736
human	chr3	12994893	12995394
human	chr3	12994893	12995394
human	chr3	32780682	32781183
human	chr3	37114680	37115181
human	chr3	38496075	38496576
human	chr3	39011482	39011983
human	chr3	39151484	39151985
human	chr3	42805053	42805554
human	chr3	43155656	43156157
human	chr3	43155656	43156157
human	chr3	45656683	45657184
human	chr3	46916214	46916715
human	chr3	46957705	46958206
human	chr3	47251549	47252050
human	chr3	47251549	47252050
human	chr3	47781659	47782160
human	chr3	47824722	47825223
human	chr3	48402194	48402695
human	chr3	48429274	48429775
human	chr3	48560982	48561483
human	chr3	48990725	48991226
human	chr3	49173275	49173776
human	chr3	49199747	49200248
human	chr3	49339854	49340355
human	chr3	49469331	49469832
human	chr3	49485081	49485582
human	chr3	49718996	49719497
human	chr3	50089276	50089777
human	chr3	50155295	50155796
human	chr3	50320953	50321454
human	chr3	50601018	50601519
human	chr3	50601018	50601519
human	chr3	51501965	51502466
human	chr3	51537824	51538325
human	chr3	51538435	51538936
human	chr3	51671606	51672107
human	chr3	52181548	52182049
human	chr3	52277491	52277992
human	chr3	52336546	52337047
human	chr3	52379710	52380211
human	chr3	52436611	52437112
human	chr3	52468829	52469330
human	chr3	52670623	52671124
human	chr3	53153416	53153917
human	chr3	53238174	53238675
human	chr3	53243124	53243625
human	chr3	56494611	56495112
human	chr3	58052232	58052733
human	chr3	58640567	58641068
human	chr3	58640567	58641068
human	chr3	62186973	62187474
human	chr3	69161545	69162046
human	chr3	86867931	86868432
human	chr3	100097843	100098344
human	chr3	100254096	100254597
human	chr3	100254096	100254597
human	chr3	101829017	101829518
human	chr3	105140890	105141391
human	chr3	105140890	105141391
human	chr3	105686233	105686734
human	chr3	119240693	119241194
human	chr3	119769732	119770233
human	chr3	119769732	119770233
human	chr3	119769732	119770233
human	chr3	123089667	123090168
human	chr3	126259397	126259898
human	chr3	129004560	129005061
human	chr3	129025672	129026173
human	chr3	129045594	129046095
human	chr3	129224303	129224804
human	chr3	129226332	129226833
human	chr3	129228901	129229402
human	chr3	129596142	129596643
human	chr3	129603655	129604156
human	chr3	130894297	130894798
human	chr3	134224486	134224987
human	chr3	139554854	139555355
human	chr3	141369397	141369898
human	chr3	143763514	143764015
human	chr3	149813593	149814094
human	chr3	150372627	150373128
human	chr3	169663021	169663522
human	chr3	170420457	170420958
human	chr3	170420457	170420958
human	chr3	179558712	179559213
human	chr3	184017241	184017742
human	chr3	184017241	184017742
human	chr3	184156451	184156952
human	chr3	184315673	184316174
human	chr3	184342902	184343403
human	chr3	184371466	184371967
human	chr3	184372203	184372704
human	chr3	184372203	184372704
human	chr3	184417816	184418317
human	chr3	184417816	184418317
human	chr3	184466022	184466523
human	chr3	184565667	184566168
human	chr3	184565667	184566168
human	chr3	184565667	184566168
human	chr3	184583976	184584477
human	chr3	185586654	185587155
human	chr3	187670029	187670530
human	chr3	194141382	194141883
human	chr3	194671369	194671870
human	chr3	194687788	194688289
human	chr3	196777785	196778286
human	chr4	742534	743035
human	chr4	2261271	2261772
human	chr4	2591243	2591744
human	chr4	2629473	2629974
human	chr4	2660459	2660960
human	chr4	2844131	2844632
human	chr4	3106546	3107047
human	chr4	3112190	3112691
human	chr4	4303785	4304286
human	chr4	6909489	6909990
human	chr4	18021193	18021694
human	chr4	39135222	39135723
human	chr4	39558215	39558716
human	chr4	39558215	39558716
human	chr4	48906567	48907068
human	chr4	48962983	48963484
human	chr4	53908596	53909097
human	chr4	55933465	55933966
human	chr4	56049475	56049976
human	chr4	70734531	70735032
human	chr4	75573577	75574078
human	chr4	75637184	75637685
human	chr4	89056957	89057458
human	chr4	118946761	118947262
human	chr4	121069383	121069884
human	chr4	122827211	122827712
human	chr4	139082729	139083230
human	chr4	139208292	139208793
human	chr4	139603945	139604446
human	chr4	140096816	140097317
human	chr4	140995012	140995513
human	chr4	145234047	145234548
human	chr4	152901648	152902149
human	chr4	152943557	152944058
human	chr4	152957752	152958253
human	chr4	152957752	152958253
human	chr4	153153183	153153684
human	chr4	169533654	169534155
human	chr4	184826348	184826849
human	chr4	184826348	184826849
human	chr4	185809187	185809688
human	chr5	6754750	6755251
human	chr5	14208424	14208925
human	chr5	32095277	32095778
human	chr5	32095277	32095778
human	chr5	32170720	32171221
human	chr5	34564527	34565028
human	chr5	34929745	34930246
human	chr5	34929745	34930246
human	chr5	36606336	36606837
human	chr5	36606336	36606837
human	chr5	36606336	36606837
human	chr5	36777029	36777530
human	chr5	38951977	38952478
human	chr5	41649633	41650134
human	chr5	57179241	57179742
human	chr5	65753042	65753543
human	chr5	65927538	65928039
human	chr5	75286416	75286917
human	chr5	75286416	75286917
human	chr5	75286416	75286917
human	chr5	78421286	78421787
human	chr5	78421286	78421787
human	chr5	78649320	78649821
human	chr5	78670649	78671150
human	chr5	79694631	79695132
human	chr5	103366897	103367398
human	chr5	103366897	103367398
human	chr5	123422689	123423190
human	chr5	126676040	126676541
human	chr5	132259088	132259589
human	chr5	132272667	132273168
human	chr5	132474590	132475091
human	chr5	132474590	132475091
human	chr5	132474590	132475091
human	chr5	132475183	132475684
human	chr5	132496731	132497232
human	chr5	134176090	134176591
human	chr5	134525115	134525616
human	chr5	134530712	134531213
human	chr5	134545163	134545664
human	chr5	134550760	134551261
human	chr5	134905115	134905616
human	chr5	138107919	138108420
human	chr5	138133384	138133885
human	chr5	138274275	138274776
human	chr5	138354883	138355384
human	chr5	138439705	138440206
human	chr5	138439705	138440206
human	chr5	138461273	138461774
human	chr5	138466279	138466780
human	chr5	138466279	138466780
human	chr5	138503685	138504186
human	chr5	138631138	138631639
human	chr5	139482138	139482639
human	chr5	139482138	139482639
human	chr5	140261312	140261813
human	chr5	148730908	148731409
human	chr5	149228920	149229421
human	chr5	149543477	149543978
human	chr5	149618658	149619159
human	chr5	150061770	150062271
human	chr5	150129888	150130389
human	chr5	150302728	150303229
human	chr5	150409689	150410190
human	chr5	151150703	151151204
human	chr5	151726378	151726879
human	chr5	157266419	157266920
human	chr5	157731477	157731978
human	chr5	172353412	172353913
human	chr5	172353412	172353913
human	chr5	172556902	172557403
human	chr5	172778097	172778598
human	chr5	172807094	172807595
human	chr5	172854424	172854925
human	chr5	172859481	172859982
human	chr5	172875046	172875547
human	chr5	177351183	177351684
human	chr5	177426739	177427240
human	chr5	178474517	178475018
human	chr5	179459680	179460181
human	chr5	179624260	179624761
human	chr5	179817257	179817758
human	chr6	3126320	3126821
human	chr6	3126320	3126821
human	chr6	7175425	7175926
human	chr6	7261886	7262387
human	chr6	7624734	7625235
human	chr6	7631374	7631875
human	chr6	7698124	7698625
human	chr6	7909892	7910393
human	chr6	16213761	16214262
human	chr6	16216603	16217104
human	chr6	17281667	17282168
human	chr6	17579980	17580481
human	chr6	17923220	17923721
human	chr6	17932466	17932967
human	chr6	17986992	17987493
human	chr6	30171608	30172109
human	chr6	30259854	30260355
human	chr6	30612894	30613395
human	chr6	30613561	30614062
human	chr6	30678900	30679401
human	chr6	30682024	30682525
human	chr6	30942555	30943056
human	chr6	31580764	31581265
human	chr6	31580764	31581265
human	chr6	31681295	31681796
human	chr6	31795105	31795606
human	chr6	31795105	31795606
human	chr6	31877083	31877584
human	chr6	32046629	32047130
human	chr6	32048069	32048570
human	chr6	32127588	32128089
human	chr6	32140414	32140915
human	chr6	32150266	32150767
human	chr6	32189312	32189813
human	chr6	32306043	32306544
[truncated: 9,930 more rows]

## Sheet: Supplementary Table5
Supplementary Table5. The conserved TFs in theca cell related Figure 4G.
TF name
CTCF
NR5A1
KLF1
KLF10
KLF14
KLF4
ESRRB
KLF5
KLF12
FOXJ3
RREB1
SP4
SP1
ESRRG
TBP
FOXJ2
SP3
PATZ1
MEF2A
FOXK1
NR2C1
ATF2
KLF9
KLF7
FOXJ1
SP2
FOSL2
NR6A1
FOXA2
KLF11
TLX2
KLF15
POU2F1
ZKSCAN5
MEF2D
JDP2
STAT2
ELF3
POU1F1
FOSB
POU3F4
LMX1A
EGR1
HOXD8
MEF2C
ZNF148
SOX14
RFX5
NR2C2
PHOX2B
CREB5
EMX2
DBX1
FOXO4
ATF1
IRX5
RFX3
PROP1
HOXB13
SOX7
MTF1
FOXO3
FOS
FOXG1
RFX2
POU4F3
IRF1
EMX1
FOXP1
POU6F2
FOXA3
FOXP2
ALX3
SOX15
RFX4
FOXF1
ELF1
ARID3B
TCF7
SOX13
SOX17
FOXK2
POU2F2
NKX6-1
ALX4
HOXC8
IRX2
LHX1
PRRX1
ETV6
PHOX2A
MEOX2
IKZF3
IRX6
IRF8
HNF1B
HOXA4
RFX6
MSX2
TRPS1
FOXI1
HOXA7
GATA3
HOXA2
BARHL2
PBX2
ARID5A
ARX
NKX6-3
POU2F3
STAT1
BBX
ERG
NR2E1
MAX
ONECUT1
EN1
IRF5
NFIL3
MEIS2
EGR3
LEF1

## Sheet: Supplementary Table6
Supplementary Table6. The coordinates of igHTRs in theca cell related Figure 5.
Species	Chrom	Start	End
human	chr1	184927	185215
human	chr1	199175	199529
human	chr1	1511407	1511758
human	chr1	1692945	1693647
human	chr1	1694361	1694543
human	chr1	1698759	1699338
human	chr1	1746266	1746914
human	chr1	8894188	8894323
human	chr1	12618416	12618866
human	chr1	15833777	15834459
human	chr1	16617750	16618150
human	chr1	19338389	19338758
human	chr1	23288074	23288396
human	chr1	23288727	23289147
human	chr1	23292396	23293286
human	chr1	23294448	23294790
human	chr1	23303238	23303716
human	chr1	23699677	23699909
human	chr1	23702722	23702972
human	chr1	25874325	25874764
human	chr1	28648737	28648873
human	chr1	38711154	38711253
human	chr1	39042708	39043005
human	chr1	44778779	44779031
human	chr1	44819211	44819473
human	chr1	44848316	44848834
human	chr1	48255672	48256026
human	chr1	50977648	50977914
human	chr1	54846217	54846492
human	chr1	58779374	58780734
human	chr1	65068042	65068473
human	chr1	77559970	77560549
human	chr1	81993247	81993713
human	chr1	83234408	83234649
human	chr1	88993123	88993840
human	chr1	89105631	89106016
human	chr1	89309658	89310145
human	chr1	89426878	89427207
human	chr1	90900697	90901143
human	chr1	91049615	91049734
human	chr1	92245873	92246260
human	chr1	94542384	94543481
human	chr1	94895451	94895619
human	chr1	98661094	98661672
human	chr1	99645732	99646112
human	chr1	99707012	99708307
human	chr1	99766694	99767174
human	chr1	100982842	100983251
human	chr1	109426821	109427146
human	chr1	111769363	111769611
human	chr1	112748791	112748884
human	chr1	117366361	117366793
human	chr1	117856322	117856667
human	chr1	117861319	117861882
human	chr1	119432104	119432860
human	chr1	119433370	119433921
human	chr1	119446087	119446516
human	chr1	119450677	119450975
human	chr1	119493401	119493750
human	chr1	119528206	119528849
human	chr1	119529068	119529627
human	chr1	119537852	119538503
human	chr1	119550865	119551234
human	chr1	119557134	119557714
human	chr1	119559779	119559953
human	chr1	119572078	119572589
human	chr1	119572858	119573808
human	chr1	119583450	119583767
human	chr1	119585531	119586833
human	chr1	119591158	119591760
human	chr1	119591914	119592453
human	chr1	119595983	119596166
human	chr1	119600279	119601335
human	chr1	119609835	119610162
human	chr1	119610353	119611266
human	chr1	119613494	119614212
human	chr1	119614390	119615287
human	chr1	119617245	119617523
human	chr1	120342373	120342746
human	chr1	120415225	120416029
human	chr1	120912571	120912984
human	chr1	121117430	121118111
human	chr1	144214834	144215068
human	chr1	144319269	144319489
human	chr1	145418590	145418980
human	chr1	145420390	145420708
human	chr1	145424322	145424979
human	chr1	146301310	146301532
human	chr1	146320926	146321211
human	chr1	148522780	148523057
human	chr1	149338920	149339313
human	chr1	149812562	149813248
human	chr1	149832048	149832510
human	chr1	149851741	149852281
human	chr1	150281014	150281914
human	chr1	151070328	151070571
human	chr1	153463953	153464192
human	chr1	153499520	153500012
human	chr1	153578928	153579482
human	chr1	153658411	153658691
human	chr1	155563944	155564206
human	chr1	156141105	156141671
human	chr1	156193760	156193864
human	chr1	156368851	156369199
human	chr1	156720911	156721222
human	chr1	157045408	157045802
human	chr1	161133041	161133288
human	chr1	161133596	161133917
human	chr1	161313470	161313960
human	chr1	161398980	161399377
human	chr1	162790071	162790480
human	chr1	168225625	168225791
human	chr1	170553456	170553857
human	chr1	173389097	173389548
human	chr1	182789047	182789252
human	chr1	185373415	185373963
human	chr1	192984127	192984998
human	chr1	193258740	193259096
human	chr1	197201449	197201849
human	chr1	197202087	197202593
human	chr1	200729783	200730527
human	chr1	200739197	200739506
human	chr1	200862738	200862916
human	chr1	203289887	203290610
human	chr1	203903586	203903686
human	chr1	204494984	204495594
human	chr1	205334881	205335270
human	chr1	205633155	205633361
human	chr1	207189627	207190219
human	chr1	207229204	207229487
human	chr1	211257944	211258226
human	chr1	219328054	219328611
human	chr1	220300925	220301164
human	chr1	223216856	223217104
human	chr1	223846230	223846633
human	chr1	224028375	224029084
human	chr1	224035071	224035548
human	chr1	225486412	225486616
human	chr1	225653540	225654300
human	chr1	225699372	225699745
human	chr1	225758058	225758594
human	chr1	225770418	225770861
human	chr1	225777268	225777433
human	chr1	225999615	226000467
human	chr1	227540122	227540487
human	chr1	228378933	228379176
human	chr1	229307902	229308189
human	chr1	230549927	230550251
human	chr1	232045211	232045658
human	chr1	232564356	232564567
human	chr1	232574171	232574298
human	chr1	232626295	232626918
human	chr1	232629050	232629484
human	chr1	232629856	232630048
human	chr1	234610486	234610909
human	chr1	235128846	235129218
human	chr1	242975293	242975397
human	chr1	243053568	243053983
human	chr1	244047461	244048100
human	chr1	244969103	244969312
human	chr1	246771660	246771831
human	chr1	247180582	247180782
human	chr1	247334158	247334460
human	chr10	792266	792682
human	chr10	3768927	3769439
human	chr10	3770530	3770926
human	chr10	3771163	3771560
human	chr10	3775255	3775706
human	chr10	3785551	3786381
human	chr10	3786656	3787092
human	chr10	4961506	4962081
human	chr10	5764615	5764817
human	chr10	6121602	6122066
human	chr10	6128820	6129461
human	chr10	6130440	6130984
human	chr10	6254906	6255475
human	chr10	6401590	6402296
human	chr10	10797614	10798138
human	chr10	13139930	13140981
human	chr10	13158458	13158947
human	chr10	13276908	13277222
human	chr10	13302416	13302905
human	chr10	13348581	13348948
human	chr10	14818064	14818658
human	chr10	15738717	15739068
human	chr10	15771160	15771661
human	chr10	17129820	17130534
human	chr10	17132244	17132807
human	chr10	17135737	17135995
human	chr10	19790485	19790801
human	chr10	19795071	19795306
human	chr10	19799159	19799954
human	chr10	19801039	19801822
human	chr10	19805118	19805603
human	chr10	19806137	19807583
human	chr10	19809194	19809769
human	chr10	19810173	19810815
human	chr10	19811093	19811635
human	chr10	20299002	20299438
human	chr10	20300277	20300614
human	chr10	20302266	20302492
human	chr10	20401001	20401289
human	chr10	20751777	20752110
human	chr10	21185524	21185818
human	chr10	21186769	21187106
human	chr10	21202524	21202771
human	chr10	21219509	21220332
human	chr10	21222550	21223047
human	chr10	21224468	21224938
human	chr10	21228357	21229028
human	chr10	21248789	21249444
human	chr10	21250744	21251337
human	chr10	21264022	21264637
human	chr10	21270535	21271017
human	chr10	21277341	21278106
human	chr10	21281528	21282095
human	chr10	21291957	21293066
human	chr10	21305550	21306100
human	chr10	21316938	21317817
human	chr10	21324374	21324813
human	chr10	21330821	21331298
human	chr10	21333061	21333805
human	chr10	21335777	21336727
human	chr10	21337061	21337602
human	chr10	21339725	21340109
human	chr10	21488610	21489383
human	chr10	21490525	21490794
human	chr10	22249179	22250242
human	chr10	22251017	22251703
human	chr10	23358550	23359550
human	chr10	26947804	26948293
human	chr10	26951258	26951823
human	chr10	26959578	26960011
human	chr10	26964045	26964269
human	chr10	26973352	26974199
human	chr10	26991386	26991807
human	chr10	27242250	27243111
human	chr10	27542710	27543142
human	chr10	27544338	27544674
human	chr10	28517162	28517598
human	chr10	28520464	28521296
human	chr10	29736806	29737074
human	chr10	30784655	30785139
human	chr10	31147827	31148291
human	chr10	31759155	31760024
human	chr10	31804651	31805200
human	chr10	31993451	31993752
human	chr10	32003354	32003604
human	chr10	32005670	32006595
human	chr10	32008477	32008752
human	chr10	32378987	32379428
human	chr10	32886513	32886965
human	chr10	32892489	32892824
human	chr10	32893069	32893716
human	chr10	32894293	32894679
human	chr10	32896063	32896865
human	chr10	32899201	32900218
human	chr10	34988425	34988648
human	chr10	38452615	38452747
human	chr10	42782265	42782750
human	chr10	42995157	42995503
human	chr10	43409201	43409922
human	chr10	43419839	43420666
human	chr10	43435018	43436799
human	chr10	43488699	43489131
human	chr10	43490687	43492134
human	chr10	43498616	43499100
human	chr10	45972155	45972459
human	chr10	46576523	46577042
human	chr10	46812902	46813094
human	chr10	46813303	46814427
human	chr10	46837678	46838915
human	chr10	47553710	47554200
human	chr10	47572131	47572261
human	chr10	47730797	47731204
human	chr10	47749444	47749946
human	chr10	48033894	48034672
human	chr10	48036038	48036590
human	chr10	48040007	48040358
human	chr10	48042690	48043853
human	chr10	48044413	48044786
human	chr10	48045247	48046794
human	chr10	48046949	48048524
human	chr10	48049020	48049486
human	chr10	48049882	48050107
human	chr10	48439749	48440604
human	chr10	48441606	48441943
human	chr10	50013311	50013646
human	chr10	50672536	50673051
human	chr10	58268067	58268857
human	chr10	67848904	67849188
human	chr10	67855417	67855724
human	chr10	68264799	68265292
human	chr10	68267122	68268080
human	chr10	68270620	68270849
human	chr10	68544010	68544148
human	chr10	68694621	68695213
human	chr10	68720146	68720640
human	chr10	68955417	68955887
human	chr10	68988050	68988719
human	chr10	69123020	69123497
human	chr10	70403886	70404142
human	chr10	70671447	70671971
human	chr10	70767938	70768666
human	chr10	71888546	71888948
human	chr10	72018672	72019307
human	chr10	72021760	72022335
human	chr10	72022844	72023746
human	chr10	72026852	72027618
human	chr10	72092220	72092457
human	chr10	72095415	72095710
human	chr10	72355271	72355785
human	chr10	73001478	73001804
human	chr10	73360678	73361010
human	chr10	73362575	73362938
human	chr10	73366776	73367336
human	chr10	73371996	73372624
human	chr10	73435174	73435866
human	chr10	73626793	73627225
human	chr10	73737402	73737758
human	chr10	73738589	73739524
human	chr10	73740837	73741263
human	chr10	74711354	74712148
human	chr10	74715481	74715802
human	chr10	75201003	75201408
human	chr10	75209666	75209931
human	chr10	75232801	75233454
human	chr10	78032634	78033613
human	chr10	79357570	79357985
human	chr10	79827857	79828406
human	chr10	79828603	79828952
human	chr10	80147185	80148002
human	chr10	80246583	80247013
human	chr10	86935137	86935388
human	chr10	87045597	87046481
human	chr10	87196881	87197665
human	chr10	87198791	87199302
human	chr10	87441066	87441540
human	chr10	87450167	87450404
human	chr10	87454623	87456268
human	chr10	87457516	87458140
human	chr10	87461322	87462254
human	chr10	87463038	87463433
human	chr10	87465047	87466079
human	chr10	87474677	87475463
human	chr10	87475978	87477667
human	chr10	87478591	87479276
human	chr10	87482138	87483146
human	chr10	87484901	87485186
human	chr10	87487102	87487501
human	chr10	87488953	87489178
human	chr10	87499815	87500228
human	chr10	87747779	87748558
human	chr10	87748812	87749430
human	chr10	87751101	87751490
human	chr10	89022964	89023402
human	chr10	89027929	89028185
human	chr10	92030493	92031016
human	chr10	92450190	92450787
human	chr10	93666822	93667430
human	chr10	93961558	93961748
human	chr10	93965621	93966383
human	chr10	93967919	93969627
human	chr10	93975702	93976266
human	chr10	93979223	93979451
human	chr10	93995629	93995912
human	chr10	96587452	96587667
human	chr10	97327072	97327331
human	chr10	97354545	97354864
human	chr10	97355119	97355382
human	chr10	97457693	97457996
human	chr10	97763498	97764214
human	chr10	99760540	99761432
human	chr10	100186123	100186667
human	chr10	101041600	101041837
human	chr10	102106229	102106961
human	chr10	102120659	102121391
human	chr10	102164603	102164943
human	chr10	102165112	102165495
human	chr10	102167444	102167876
human	chr10	102169681	102169909
human	chr10	102393519	102393942
human	chr10	102641645	102642085
human	chr10	104029403	104029670
human	chr10	104030156	104030598
human	chr10	104267788	104268203
human	chr10	104309348	104309690
human	chr10	104339082	104339350
human	chr10	108903691	108904011
human	chr10	108910246	108910823
human	chr10	108911832	108912172
human	chr10	109812365	109812757
human	chr10	110305538	110306035
human	chr10	110496964	110497767
human	chr10	110513699	110514096
human	chr10	110514442	110515180
human	chr10	110516610	110516930
human	chr10	110868891	110869702
human	chr10	111013683	111014425
human	chr10	111014752	111015258
human	chr10	111028705	111029338
human	chr10	111030767	111031225
human	chr10	112846382	112846760
human	chr10	112922774	112923366
human	chr10	114429723	114430330
human	chr10	114815232	114815762
human	chr10	114817057	114817521
human	chr10	114820351	114821041
human	chr10	114987392	114988288
human	chr10	114992706	114993215
human	chr10	115041993	115042370
human	chr10	115950685	115951652
human	chr10	115952510	115952774
human	chr10	115970303	115970607
human	chr10	115983386	115983864
human	chr10	115984630	115985264
human	chr10	117219043	117219383
human	chr10	117238915	117239085
human	chr10	119080949	119081675
human	chr10	119138984	119139756
human	chr10	119183153	119183419
human	chr10	119205892	119206095
human	chr10	119597178	119597636
human	chr10	119678836	119679284
human	chr10	119725007	119725205
human	chr10	123211825	123212261
human	chr10	124838153	124838706
human	chr10	124916032	124916414
human	chr10	125161392	125161617
human	chr10	125467625	125468281
human	chr10	125470717	125471364
human	chr10	125477004	125477294
human	chr10	125480788	125481393
human	chr10	125481800	125482409
human	chr10	126899665	126899936
human	chr10	126900856	126901915
human	chr10	126903363	126904202
human	chr10	129771028	129771337
human	chr10	129783329	129783725
human	chr10	131895465	131895733
human	chr10	131964402	131964987
human	chr10	131982982	131983624
human	chr10	132529046	132529716
human	chr10	133250241	133250548
human	chr10	133427571	133428096
human	chr10	133428302	133428931
human	chr10	133449530	133450787
human	chr10	133638112	133638557
human	chr11	126275	126586
human	chr11	316294	317112
human	chr11	355183	356262
human	chr11	509713	510589
human	chr11	510959	511187
human	chr11	521572	522089
human	chr11	867117	867615
human	chr11	1668584	1668849
human	chr11	1844911	1845517
human	chr11	1847709	1848090
human	chr11	2175182	2175279
human	chr11	2287461	2288055
human	chr11	2324066	2324430
human	chr11	2941833	2942263
human	chr11	4093553	4094167
human	chr11	6318183	6318615
human	chr11	6620582	6621069
human	chr11	6800140	6800685
human	chr11	8388226	8388548
human	chr11	9315287	9315563
human	chr11	9450621	9451203
human	chr11	9569113	9569711
human	chr11	10509206	10509766
human	chr11	10509927	10510253
human	chr11	10750640	10751244
human	chr11	10969096	10969186
human	chr11	11841065	11841342
human	chr11	12949366	12949634
human	chr11	12951545	12952530
human	chr11	17378870	17379646
human	chr11	18189822	18189950
human	chr11	18408557	18409289
human	chr11	18527203	18527635
human	chr11	18528435	18528992
human	chr11	18686592	18686859
human	chr11	20122524	20123413
human	chr11	20386717	20387272
human	chr11	22959149	22959350
human	chr11	23039980	23040751
human	chr11	23041697	23042001
human	chr11	23043946	23044620
human	chr11	23088104	23088381
human	chr11	28538269	28538470
human	chr11	30338222	30338390
human	chr11	33038646	33039179
human	chr11	34103288	34103772
human	chr11	35821517	35821855
human	chr11	38930628	38931139
human	chr11	44065511	44065922
human	chr11	44085309	44086796
human	chr11	44087413	44088267
human	chr11	44089682	44090030
human	chr11	44094417	44095325
human	chr11	46742181	46742433
human	chr11	47605014	47605804
human	chr11	47605954	47606752
human	chr11	47608355	47609270
human	chr11	47611507	47612518
human	chr11	47614524	47615435
human	chr11	47616389	47617011
human	chr11	47767669	47768225
human	chr11	58578540	58578956
human	chr11	59537850	59538567
human	chr11	59544946	59545238
human	chr11	61372840	61373373
human	chr11	61376576	61376871
human	chr11	61391252	61391349
human	chr11	62153834	62154298
human	chr11	62623753	62624035
human	chr11	63569748	63570070
human	chr11	63570859	63572098
human	chr11	64175104	64175644
human	chr11	64176845	64178142
human	chr11	64184931	64185265
human	chr11	64269150	64269536
human	chr11	65013553	65013858
human	chr11	65117731	65118305
human	chr11	65119217	65119628
human	chr11	65383765	65384390
human	chr11	65384711	65385351
human	chr11	65414055	65414630
human	chr11	65419418	65420060
human	chr11	65420244	65421961
human	chr11	65446928	65447559
human	chr11	65452984	65453821
human	chr11	65471079	65471463
human	chr11	65471944	65473010
human	chr11	65478057	65478363
human	chr11	65481574	65482382
human	chr11	65492891	65493694
human	chr11	65494311	65495021
human	chr11	65507586	65508382
human	chr11	65538703	65538803
human	chr11	65575357	65575748
human	chr11	65686213	65686408
human	chr11	65772748	65773050
human	chr11	65806486	65806827
human	chr11	65813633	65814119
human	chr11	65815469	65816202
human	chr11	65816693	65817281
human	chr11	65889567	65890495
human	chr11	65891748	65891977
human	chr11	66247487	66248037
human	chr11	66606250	66606855
human	chr11	66615298	66616302
human	chr11	66678005	66678887
human	chr11	66683185	66683897
human	chr11	66684183	66684599
human	chr11	66744012	66744447
human	chr11	68459140	68459441
human	chr11	68870099	68870337
human	chr11	68946106	68946730
human	chr11	70269290	70270395
human	chr11	71850915	71851805
human	chr11	71854035	71854334
human	chr11	73182176	73182432
human	chr11	73761292	73762113
human	chr11	73869922	73871260
human	chr11	74987992	74988188
human	chr11	75258462	75258984
human	chr11	76799288	76799926
human	chr11	85657495	85659704
human	chr11	85848423	85848975
human	chr11	85952125	85952489
human	chr11	85952909	85953452
human	chr11	85955103	85955567
human	chr11	86244440	86244697
human	chr11	86283367	86283763
human	chr11	86286115	86286899
human	chr11	86687727	86687980
human	chr11	86691300	86691852
human	chr11	86693122	86693492
human	chr11	86695883	86696229
human	chr11	86696666	86697091
human	chr11	86697343	86698148
human	chr11	86698866	86699384
human	chr11	86700609	86701579
human	chr11	86715195	86715366
human	chr11	86715957	86716302
human	chr11	86722421	86722796
human	chr11	86723262	86723983
human	chr11	86770279	86770428
human	chr11	87328876	87329368
human	chr11	87331648	87332071
human	chr11	87332352	87333189
human	chr11	87334107	87334578
human	chr11	87336653	87337438
human	chr11	87339164	87339764
human	chr11	88274429	88274790
human	chr11	88291865	88292444
human	chr11	88374026	88374528
human	chr11	90198537	90199495
human	chr11	91002909	91003361
human	chr11	92231839	92232246
human	chr11	92240143	92240761
human	chr11	92258815	92259456
human	chr11	92267230	92267512
human	chr11	94185161	94185436
human	chr11	95013448	95013726
human	chr11	95037186	95037470
human	chr11	95066321	95066942
human	chr11	95071357	95071699
human	chr11	95088695	95089335
human	chr11	95133659	95134484
human	chr11	95136688	95137232
human	chr11	95139139	95139378
human	chr11	95147520	95147871
human	chr11	101226604	101227219
human	chr11	101227376	101228125
human	chr11	101243554	101244161
human	chr11	101265376	101265805
human	chr11	101314847	101316377
human	chr11	101341670	101341866
human	chr11	101382773	101383538
human	chr11	102345810	102347169
human	chr11	102381441	102382217
human	chr11	102383840	102384178
human	chr11	102387193	102388099
human	chr11	105040827	105041279
human	chr11	107316623	107317330
human	chr11	107317870	107318478
human	chr11	107318696	107319110
human	chr11	107319289	107319630
human	chr11	107320147	107320692
human	chr11	108150712	108151730
human	chr11	108155279	108155685
human	chr11	108155954	108156393
human	chr11	110428538	110428943
human	chr11	110429331	110429920
human	chr11	110465271	110471638
human	chr11	110472289	110476336
human	chr11	110478647	110478931
human	chr11	110479555	110479885
human	chr11	110480037	110480834
human	chr11	110481074	110481768
human	chr11	110482007	110482892
human	chr11	110483139	110484499
human	chr11	110485138	110485536
human	chr11	110487094	110488287
human	chr11	110489439	110490595
human	chr11	110493235	110494104
human	chr11	110495155	110496858
human	chr11	110498678	110499405
human	chr11	110507243	110507653
human	chr11	110508145	110509036
human	chr11	110519271	110519608
human	chr11	110544731	110545413
human	chr11	111781204	111781600
human	chr11	111894914	111895188
human	chr11	111895543	111896090
human	chr11	112375688	112375919
human	chr11	114463005	114463363
human	chr11	114496622	114497416
human	chr11	118988038	118989048
human	chr11	118991059	118991939
human	chr11	118992665	118992931
human	chr11	118993253	118993653
human	chr11	119057694	119058200
human	chr11	119066767	119067358
human	chr11	119527528	119528006
human	chr11	120204061	120204173
human	chr11	120324771	120325119
human	chr11	120335225	120335459
human	chr11	120490505	120491046
human	chr11	123051774	123052505
human	chr11	123053919	123054207
human	chr11	125437143	125437401
human	chr11	125625215	125625546
human	chr11	126092142	126092726
human	chr11	126099151	126099709
human	chr11	126103456	126103982
human	chr11	126105852	126106612
human	chr11	126107725	126108509
human	chr11	126117046	126118519
human	chr11	126119465	126120212
human	chr11	126120512	126121205
human	chr11	126121528	126121855
human	chr11	126131671	126131853
human	chr11	128425159	128425516
human	chr11	129862218	129862490
human	chr11	130871505	130871864
human	chr11	130872539	130872943
human	chr11	130874086	130874406
human	chr12	1789145	1789626
human	chr12	3783195	3783964
human	chr12	3789268	3789522
human	chr12	5523365	5523761
human	chr12	5526274	5526904
human	chr12	6736419	6736756
human	chr12	7912120	7912659
human	chr12	7914272	7914904
human	chr12	7916734	7917332
human	chr12	8026357	8026914
human	chr12	8232226	8232504
human	chr12	9313557	9313980
human	chr12	9417712	9418110
human	chr12	10211576	10212345
human	chr12	10580332	10580596
human	chr12	10583726	10584346
human	chr12	10600198	10600939
human	chr12	10694642	10695766
human	chr12	10723612	10723896
human	chr12	10822814	10823337
human	chr12	10824466	10824949
human	chr12	11197065	11197623
human	chr12	11201284	11201596
human	chr12	11204619	11205146
human	chr12	11206781	11207718
human	chr12	11211212	11211754
human	chr12	11259505	11260247
human	chr12	11261750	11262179
human	chr12	11262810	11263606
human	chr12	11278580	11278985
human	chr12	11291259	11291567
human	chr12	11296846	11297483
human	chr12	11321103	11321508
human	chr12	11324348	11324686
human	chr12	11345811	11346094
human	chr12	11502612	11503161
human	chr12	11615797	11616595
human	chr12	12696705	12697095
human	chr12	14773363	14774060
human	chr12	15617161	15617716
human	chr12	15618516	15618920
human	chr12	15905315	15905862
human	chr12	19735951	19736241
human	chr12	25384947	25385658
human	chr12	31277081	31277790
human	chr12	31993127	31994333
human	chr12	31994866	31995267
human	chr12	31995589	31996904
human	chr12	31997092	31997999
human	chr12	31998392	31998701
human	chr12	31998877	31999293
human	chr12	31999645	32000203
human	chr12	32003147	32004359
human	chr12	32026898	32027175
human	chr12	37883155	37883321
human	chr12	41574893	41575556
human	chr12	41576353	41576698
human	chr12	41578255	41579395
human	chr12	41581701	41582311
human	chr12	41583562	41584969
human	chr12	41585959	41586773
human	chr12	45162142	45162687
human	chr12	45728408	45729153
human	chr12	46356618	46357606
human	chr12	46380742	46381571
human	chr12	46382232	46382995
human	chr12	47608723	47609465
human	chr12	47642779	47643385
human	chr12	47660712	47661028
human	chr12	48197480	48197942
human	chr12	48297071	48297618
human	chr12	48687615	48688198
human	chr12	48717085	48717543
human	chr12	48798859	48799476
human	chr12	48799699	48800399
human	chr12	49287674	49287962
human	chr12	49787688	49788120
human	chr12	49790189	49790479
human	chr12	50167948	50168258
human	chr12	50296070	50296493
human	chr12	50323344	50323799
human	chr12	50762784	50763542
human	chr12	51173480	51173781
human	chr12	52063477	52064115
human	chr12	55848488	55849207
human	chr12	56044730	56045047
human	chr12	56689162	56689508
human	chr12	57847219	57847674
human	chr12	58871226	58871793
human	chr12	61342747	61342875
human	chr12	62601317	62601749
human	chr12	65169202	65169504
human	chr12	66003493	66003769
human	chr12	66057581	66057711
human	chr12	68802988	68803511
human	chr12	69276227	69276888
human	chr12	70355601	70356004
human	chr12	70358343	70358988
human	chr12	71928942	71929281
human	chr12	76853809	76854271
human	chr12	79504040	79504340
human	chr12	79512869	79513186
human	chr12	79538468	79539004
human	chr12	89552424	89553101
human	chr12	89554713	89555242
human	chr12	90475812	90476023
human	chr12	91942228	91942486
human	chr12	91948930	91949560
human	chr12	92929763	92930338
human	chr12	93639885	93640258
human	chr12	93970323	93970767
human	chr12	94652906	94653726
human	chr12	94694197	94694423
human	chr12	94723502	94723931
human	chr12	94734500	94735061
human	chr12	94777679	94778084
human	chr12	94784127	94784858
human	chr12	94793065	94793360
human	chr12	94794249	94794970
human	chr12	94827824	94828305
human	chr12	94865811	94866155
human	chr12	94872712	94872937
human	chr12	94876242	94876596
human	chr12	94876873	94877889
human	chr12	94878573	94879275
human	chr12	94888079	94888838
human	chr12	95003813	95004091
human	chr12	95307088	95307627
human	chr12	95310084	95310688
human	chr12	95467258	95467360
human	chr12	96270463	96271143
human	chr12	96273563	96273994
human	chr12	96276170	96276633
human	chr12	98368714	98368862
human	chr12	98450317	98450800
human	chr12	98478526	98478967
human	chr12	98504614	98504915
human	chr12	100573015	100573252
human	chr12	101876450	101877149
human	chr12	102012582	102012774
human	chr12	104110415	104110819
human	chr12	104351789	104352282
human	chr12	104352476	104353739
human	chr12	104353971	104354483
human	chr12	104354634	104354980
human	chr12	104358315	104358605
human	chr12	104360388	104361146
human	chr12	105172624	105173265
human	chr12	106347596	106348759
human	chr12	106348990	106349255
human	chr12	106357022	106357668
human	chr12	107713168	107713450
human	chr12	109777720	109778198
human	chr12	110276973	110277653
human	chr12	110279399	110279706
human	chr12	110351692	110352801
human	chr12	110590549	110590932
human	chr12	111913237	111914230
human	chr12	112024673	112025324
human	chr12	113806802	113807601
human	chr12	113810435	113810801
human	chr12	115951926	115952207
human	chr12	115953429	115953739
human	chr12	116603787	116604365
human	chr12	116659029	116659239
human	chr12	117031451	117031964
human	chr12	117032156	117032495
human	chr12	120195224	120195507
human	chr12	120290354	120290963
human	chr12	120291156	120291755
human	chr12	120292192	120293063
human	chr12	120316822	120317856
human	chr12	120318213	120318653
human	chr12	120686259	120686469
human	chr12	121235993	121236538
human	chr12	121237282	121237662
human	chr12	121642700	121643070
human	chr12	122068622	122069571
human	chr12	122071066	122073766
human	chr12	122074061	122074570
human	chr12	122075177	122076802
human	chr12	122077431	122078270
human	chr12	123383103	123383715
human	chr12	123409395	123410014
human	chr12	124568854	124569206
human	chr12	124591436	124591738
human	chr12	124683938	124684641
human	chr12	124773549	124773801
human	chr12	124906897	124907150
human	chr12	124909681	124910218
human	chr12	124911118	124911594
human	chr12	124939607	124939756
human	chr12	131422261	131422559
human	chr12	131425399	131425742
human	chr12	131425936	131426726
human	chr12	131435607	131436173
human	chr12	132191131	132191564
human	chr12	132965581	132965851
human	chr12	132977141	132977626
human	chr13	19201365	19201597
human	chr13	19813015	19813128
human	chr13	19865050	19865607
human	chr13	21139397	21140419
human	chr13	24923116	24923636
human	chr13	27256696	27257270
human	chr13	27257480	27257847
human	chr13	27260167	27260610
human	chr13	27273833	27274115
human	chr13	27450591	27451258
human	chr13	30307913	30308156
human	chr13	32778095	32778709
human	chr13	32789452	32789754
human	chr13	33350858	33351569
human	chr13	33354942	33355197
human	chr13	36416283	36416557
human	chr13	36832333	36832849
human	chr13	36835428	36835776
human	chr13	36840097	36840763
human	chr13	39051404	39052303
human	chr13	40045994	40046346
human	chr13	40666696	40667186
human	chr13	40668635	40669231
human	chr13	41384025	41384176
human	chr13	42271508	42271754
human	chr13	42992302	42992682
human	chr13	43213209	43213510
human	chr13	44581194	44582055
human	chr13	44596129	44596334
human	chr13	45324026	45324480
human	chr13	45327235	45328918
human	chr13	45329125	45329548
human	chr13	45329773	45330943
human	chr13	45331807	45332667
human	chr13	45448792	45449284
human	chr13	45464063	45464893
human	chr13	48919020	48919243
human	chr13	49219205	49219535
human	chr13	49235519	49236032
human	chr13	49694841	49695242
human	chr13	49937060	49937532
human	chr13	49945089	49946020
human	chr13	49947147	49947534
human	chr13	67231308	67231833
human	chr13	69461909	69462348
human	chr13	74062789	74063178
human	chr13	74068708	74068952
human	chr13	74087395	74087740
human	chr13	74105021	74105696
human	chr13	76403490	76403871
human	chr13	79831807	79832023
human	chr13	80524822	80525125
human	chr13	80662092	80662726
human	chr13	86265691	86265933
human	chr13	93224031	93224578
human	chr13	95301579	95302161
human	chr13	102595783	102596209
human	chr13	106919122	106919603
human	chr13	108243446	108244297
human	chr13	109396356	109396823
human	chr13	109407770	109408091
human	chr13	109424123	109424505
human	chr13	109463588	109464122
human	chr13	109734559	109734889
human	chr13	110521685	110522289
human	chr13	110595298	110595399
human	chr13	111066809	111067161
human	chr13	114280362	114281075
human	chr14	19212029	19212261
human	chr14	20461990	20462193
human	chr14	20536154	20536245
human	chr14	21194631	21195284
human	chr14	21196305	21196608
human	chr14	21197224	21197507
human	chr14	21206912	21208297
human	chr14	21511657	21512075
human	chr14	22870927	22871618
human	chr14	23666857	23667535
human	chr14	23692694	23699095
human	chr14	23729893	23730875
human	chr14	23731065	23731445
human	chr14	23732257	23734246
human	chr14	23734471	23735897
human	chr14	23736267	23738400
human	chr14	23742755	23743219
human	chr14	23743489	23744256
human	chr14	23744475	23746009
human	chr14	23746518	23747252
human	chr14	23747452	23749181
human	chr14	23751151	23752937
human	chr14	23753604	23756596
human	chr14	23757269	23758121
human	chr14	23760631	23761877
human	chr14	23762292	23763266
human	chr14	23763441	23766718
human	chr14	23766961	23767658
human	chr14	23769007	23771876
human	chr14	23772069	23773601
human	chr14	23773899	23775795
human	chr14	23776038	23784799
human	chr14	23786226	23787025
human	chr14	23787194	23788620
human	chr14	23789405	23790479
human	chr14	23790642	23791898
human	chr14	23792340	23793977
human	chr14	23794503	23794970
human	chr14	23796204	23796985
human	chr14	23797921	23802101
human	chr14	23803445	23804410
human	chr14	23804574	23807481
human	chr14	23807898	23808485
human	chr14	23808649	23809006
human	chr14	23809171	23814600
human	chr14	23814767	23815265
human	chr14	23832418	23832650
human	chr14	23832876	23833315
human	chr14	23836120	23839255
human	chr14	23839802	23840637
human	chr14	23840823	23842352
human	chr14	23842566	23844192
human	chr14	23845193	23847196
human	chr14	23847384	23848490
human	chr14	23848837	23851878
human	chr14	23852122	23858285
human	chr14	23858466	23859164
human	chr14	23860117	23860565
human	chr14	23861197	23862452
human	chr14	23866938	23867642
human	chr14	23869607	23870478
human	chr14	23870791	23872160
human	chr14	23874112	23874346
human	chr14	23874722	23875177
human	chr14	23882429	23883318
human	chr14	23883994	23884666
human	chr14	23884860	23885416
human	chr14	23886230	23887867
human	chr14	23888228	23889737
human	chr14	23889892	23890977
human	chr14	23892467	23893105
human	chr14	23893505	23894098
human	chr14	23894268	23895217
human	chr14	23896524	23897612
human	chr14	23898978	23899639
human	chr14	23903209	23903467
human	chr14	23904405	23905021
human	chr14	23911235	23911596
human	chr14	23913244	23913852
human	chr14	24167029	24167528
human	chr14	24168056	24168974
human	chr14	24169177	24170154
human	chr14	24170411	24171267
human	chr14	24242759	24243657
human	chr14	24243999	24244783
human	chr14	24423938	24424407
human	chr14	24426158	24426531
human	chr14	25266362	25266625
human	chr14	31208191	31208722
human	chr14	31862641	31862985
human	chr14	32163216	32163807
human	chr14	34546928	34548226
human	chr14	34555203	34556212
human	chr14	35318184	35318606
human	chr14	35336210	35336524
human	chr14	35399537	35399834
human	chr14	35412426	35412767
human	chr14	39144895	39145296
human	chr14	39146854	39147650
human	chr14	39170552	39171064
human	chr14	39173699	39174069
human	chr14	39185943	39186371
human	chr14	41606964	41607472
human	chr14	48943679	48943893
human	chr14	49569391	49569706
human	chr14	49623492	49624019
human	chr14	49636116	49636637
human	chr14	49637375	49638565
human	chr14	49642768	49643511
human	chr14	49767424	49767780
human	chr14	49855036	49855444
human	chr14	49860012	49860322
human	chr14	49891514	49892654
human	chr14	50417839	50418401
human	chr14	50668509	50669061
human	chr14	52069585	52070747
human	chr14	52073921	52074469
human	chr14	52277557	52278169
human	chr14	52280785	52281019
human	chr14	52313565	52313955
human	chr14	53009983	53010341
human	chr14	53012798	53013098
human	chr14	53013468	53014316
human	chr14	53015217	53015748
human	chr14	53016206	53016590
human	chr14	53027945	53028456
human	chr14	53031696	53032170
human	chr14	53033319	53034009
human	chr14	53036049	53036414
human	chr14	54441467	54441826
human	chr14	54564267	54564679
human	chr14	55195645	55195894
human	chr14	55362115	55362429
human	chr14	57351957	57352340
human	chr14	57994742	57995414
human	chr14	57996372	57996796
human	chr14	59380029	59380440
human	chr14	59383352	59384056
human	chr14	59384313	59385168
human	chr14	59386092	59387109
human	chr14	59391383	59392196
human	chr14	59392646	59393626
human	chr14	59394644	59395059
human	chr14	59397582	59397784
human	chr14	59398096	59398395
human	chr14	59401135	59401665
human	chr14	59405719	59406167
human	chr14	59408994	59409405
human	chr14	59419007	59419282
human	chr14	61092641	61093043
human	chr14	64703774	64704078
human	chr14	68811988	68812320
human	chr14	68815443	68815837
human	chr14	68870546	68870848
human	chr14	69048909	69049420
human	chr14	69050238	69050744
human	chr14	69153453	69153951
human	chr14	69715173	69715664
human	chr14	69772531	69773345
human	chr14	69773937	69774513
human	chr14	69774783	69775415
human	chr14	69798499	69798981
human	chr14	69799907	69800905
human	chr14	69805106	69805677
human	chr14	69806476	69807814
human	chr14	69809553	69810216
human	chr14	69815600	69815898
human	chr14	70579260	70579846
human	chr14	71116201	71116599
human	chr14	72609079	72609408
human	chr14	72612443	72612842
human	chr14	72614320	72614721
human	chr14	72617916	72618444
human	chr14	73127878	73128163
human	chr14	73711145	73711690
human	chr14	73803302	73803554
human	chr14	73850658	73851285
human	chr14	74284164	74284609
human	chr14	74452889	74453262
human	chr14	75001888	75002339
human	chr14	75276268	75276906
human	chr14	75277092	75278373
human	chr14	75282241	75284657
human	chr14	75285761	75286336
human	chr14	75292530	75293897
human	chr14	75401167	75401472
human	chr14	76919429	76919735
human	chr14	76927818	76928292
human	chr14	76936825	76937170
human	chr14	77032050	77032549
human	chr14	77032910	77033714
human	chr14	77096469	77096805
human	chr14	77097549	77098011
human	chr14	77391551	77392467
human	chr14	81655279	81655589
human	chr14	85518089	85518377
human	chr14	85680526	85680979
human	chr14	88809367	88809891
human	chr14	88811585	88812216
human	chr14	88823956	88824149
human	chr14	91227514	91227856
human	chr14	92041087	92041496
human	chr14	96575530	96576247
human	chr14	99682249	99682581
human	chr14	100710200	100710531
human	chr14	101039137	101039511
human	chr14	101041264	101042354
human	chr14	101057586	101057984
human	chr14	101062336	101062895
human	chr14	101949563	101950019
human	chr14	102305318	102306215
human	chr14	102732734	102733219
human	chr14	103058777	103059388
human	chr14	103264768	103265088
human	chr14	103266631	103267208
human	chr14	103332570	103333345
human	chr14	103345268	103345702
human	chr14	103346255	103346894
human	chr14	103548004	103548274
human	chr14	104289760	104290429
human	chr14	105021744	105022137
human	chr14	106820312	106820952
human	chr14	106829791	106829991
human	chr14	106831273	106831508
human	chr14	106834226	106834747
human	chr14	106836688	106837146
human	chr14	106838335	106838708
human	chr14	106844272	106844584
human	chr14	106844907	106845601
human	chr14	106845802	106847552
human	chr15	20370333	20371593
human	chr15	20374934	20375582
human	chr15	20375781	20377046
human	chr15	20378617	20378944
human	chr15	20506465	20507008
human	chr15	20521412	20521816
human	chr15	22284892	22285420
human	chr15	22295470	22296003
human	chr15	22296436	22296979
human	chr15	22302043	22302292
human	chr15	22305388	22306663
human	chr15	22307746	22308239
human	chr15	22479154	22479856
human	chr15	22639780	22640102
human	chr15	22663526	22664296
human	chr15	22981983	22982340
human	chr15	23302979	23303541
human	chr15	23309212	23309526
human	chr15	25439586	25440343
human	chr15	28322431	28323139
human	chr15	28573743	28573970
human	chr15	28588845	28589040
human	chr15	30145911	30146269
human	chr15	30148456	30149008
human	chr15	30222340	30222757
human	chr15	30226685	30227011
human	chr15	30228274	30228592
human	chr15	30239014	30239344
human	chr15	30240119	30240722
human	chr15	30266645	30267206
human	chr15	30275324	30275719
human	chr15	30276010	30276589
human	chr15	30281214	30282155
human	chr15	30302817	30303445
human	chr15	30317714	30318010
human	chr15	30325084	30325816
human	chr15	30330653	30331393
human	chr15	30332342	30332600
human	chr15	30334472	30334906
human	chr15	30340265	30341456
human	chr15	30349225	30349624
human	chr15	30351404	30351769
human	chr15	30352649	30353704
human	chr15	30355606	30356746
human	chr15	30402656	30402967
human	chr15	30416021	30416300
human	chr15	30426121	30428009
human	chr15	30441011	30442348
human	chr15	30445736	30446513
human	chr15	30458803	30459606
human	chr15	30469871	30470601
human	chr15	30537922	30539460
human	chr15	30812320	30812818
human	chr15	30813593	30814207
human	chr15	31325305	31325647
human	chr15	32174085	32174623
human	chr15	32174806	32175224
human	chr15	32176782	32177181
human	chr15	32177553	32177906
human	chr15	32179940	32180293
human	chr15	32181055	32181685
human	chr15	32189249	32189694
human	chr15	32195993	32196348
human	chr15	32197795	32198467
human	chr15	32199623	32200238
human	chr15	32201554	32202056
human	chr15	32205112	32205658
human	chr15	32222191	32222853
human	chr15	32242777	32243561
human	chr15	32262035	32262544
human	chr15	32265770	32266028
human	chr15	32271507	32271914
human	chr15	32278220	32278570
human	chr15	32299295	32299641
human	chr15	32306674	32306976
human	chr15	32329158	32329681
human	chr15	32336896	32338158
human	chr15	32341993	32342694
human	chr15	32389520	32390173
human	chr15	32458561	32459243
human	chr15	32461810	32462317
human	chr15	32467301	32469414
human	chr15	34440752	34441376
human	chr15	34452747	34453082
human	chr15	34461316	34462825
human	chr15	34475371	34477003
human	chr15	34481540	34482433
human	chr15	34488470	34488991
human	chr15	34493056	34493577
human	chr15	34497331	34498087
human	chr15	34509668	34510586
human	chr15	35062415	35062862
human	chr15	35085162	35085431
human	chr15	35172033	35172390
human	chr15	35177263	35177491
human	chr15	35918134	35918505
human	chr15	39455959	39456445
human	chr15	39463799	39464109
human	chr15	40761492	40762845
human	chr15	41117446	41117784
human	chr15	42574768	42574999
human	chr15	42721076	42721709
human	chr15	42722403	42723044
human	chr15	43803412	43804014
human	chr15	44287501	44288480
human	chr15	44718892	44719934
human	chr15	44723043	44723341
human	chr15	44723634	44724286
human	chr15	44725764	44726415
human	chr15	44727508	44728239
human	chr15	44782986	44784206
human	chr15	45216025	45216297
human	chr15	45334274	45334753
human	chr15	45586350	45587074
human	chr15	49856669	49856891
human	chr15	54926018	54926176
human	chr15	59689568	59690021
human	chr15	62390005	62390272
human	chr15	63268946	63269657
human	chr15	63274890	63275545
human	chr15	63499898	63500475
human	chr15	63503954	63504483
human	chr15	63603053	63603630
human	chr15	64686311	64686898
human	chr15	64776523	64776759
human	chr15	64826039	64826319
human	chr15	64826800	64827329
human	chr15	64828002	64829700
human	chr15	64830563	64832355
human	chr15	64833071	64834720
human	chr15	64834950	64836005
human	chr15	64836196	64838548
human	chr15	64840330	64841132
human	chr15	64960621	64961211
human	chr15	64961418	64962515
human	chr15	65115903	65116380
human	chr15	65305496	65305733
human	chr15	69062841	69063401
human	chr15	72603126	72603372
human	chr15	72742498	72743214
human	chr15	72744665	72745297
human	chr15	72746540	72747466
human	chr15	74405322	74405897
human	chr15	75668304	75668626
human	chr15	78539654	78540088
human	chr15	78622004	78622928
human	chr15	78623416	78624081
human	chr15	78736683	78736961
human	chr15	78901431	78902274
human	chr15	78904856	78905366
human	chr15	78908418	78909388
human	chr15	84165403	84165642
human	chr15	84165799	84166498
human	chr15	84198915	84199163
human	chr15	84260015	84260141
human	chr15	84323856	84324285
human	chr15	84343889	84344162
human	chr15	84344422	84344696
human	chr15	84356957	84357508
human	chr15	84358186	84359386
human	chr15	84387916	84388788
human	chr15	84411982	84412565
human	chr15	84428189	84428858
human	chr15	84444452	84445006
human	chr15	84458054	84458586
human	chr15	84463324	84463919
human	chr15	84466357	84466669
human	chr15	84473899	84474636
human	chr15	89662423	89662831
human	chr15	90899865	90900188
human	chr15	96340830	96341407
human	chr15	99393312	99393819
human	chr15	99733784	99734203
human	chr15	100552188	100552952
human	chr15	100686699	100687248
human	chr15	101143874	101144218
human	chr15	101154988	101155248
human	chr15	101168273	101168515
human	chr15	101252782	101253169
human	chr15	101269985	101270782
human	chr15	101277624	101278071
human	chr15	101652928	101653571
human	chr15	101729000	101729639
human	chr15	101749640	101750846
human	chr16	14092	14368
human	chr16	41947	42884
human	chr16	43746	44054
human	chr16	44713	45496
human	chr16	45902	46320
human	chr16	138866	139424
human	chr16	187297	188284
human	chr16	188455	188946
human	chr16	230025	231125
human	chr16	231489	231943
human	chr16	233785	234499
human	chr16	587809	588900
human	chr16	636426	636568
human	chr16	1136154	1136409
human	chr16	1147054	1147692
human	chr16	1149851	1150407
human	chr16	1704842	1705202
human	chr16	1971292	1971651
human	chr16	2215546	2215933
human	chr16	2533390	2533881
human	chr16	2643455	2643732
human	chr16	2657259	2657656
human	chr16	2720612	2721174
human	chr16	2899433	2899665
human	chr16	2907695	2908373
human	chr16	3724151	3724645
human	chr16	3951416	3951913
human	chr16	3952233	3952832
human	chr16	4307207	4307591
human	chr16	4460179	4460484
human	chr16	8652101	8652570
human	chr16	9123980	9124416
human	chr16	10318806	10319215
human	chr16	10506598	10507046
human	chr16	10513215	10514004
human	chr16	10743034	10743744
human	chr16	11247088	11248014
human	chr16	11798562	11798958
human	chr16	11916144	11916599
human	chr16	14708636	14708822
human	chr16	14966065	14966918
human	chr16	15395029	15395532
human	chr16	16143552	16143916
human	chr16	16147797	16148222
human	chr16	16148377	16148766
human	chr16	16351922	16352223
human	chr16	16355353	16355525
human	chr16	18353157	18353796
human	chr16	19081688	19083322
human	chr16	19113058	19113533
human	chr16	20504748	20504875
human	chr16	21342655	21343114
human	chr16	21361318	21361541
human	chr16	21365036	21365465
human	chr16	21369997	21370543
human	chr16	21375128	21376268
human	chr16	21390193	21390998
human	chr16	21391607	21391991
human	chr16	21394727	21395310
human	chr16	21397247	21398099
human	chr16	21398361	21398563
human	chr16	21661529	21661774
human	chr16	21821194	21821511
human	chr16	21829105	21829755
human	chr16	21927796	21928522
human	chr16	21930664	21932262
human	chr16	22191807	22192340
human	chr16	22542273	22542666
human	chr16	23460771	23461555
human	chr16	23462219	23462720
human	chr16	25267078	25267344
human	chr16	28332895	28334708
human	chr16	28335101	28335740
human	chr16	28337602	28338410
human	chr16	28375936	28376379
human	chr16	28376534	28376993
human	chr16	28412837	28413092
human	chr16	28425036	28425451
human	chr16	28819250	28819737
human	chr16	28970464	28970924
human	chr16	29373001	29373478
human	chr16	29373679	29374300
human	chr16	29375077	29376145
human	chr16	29376316	29377049
human	chr16	29377483	29377864
human	chr16	29379490	29379991
human	chr16	29406211	29408751
human	chr16	29409150	29409487
human	chr16	29409639	29410665
human	chr16	29410822	29411845
human	chr16	29412634	29413359
human	chr16	29413587	29414231
human	chr16	29414479	29415985
human	chr16	29416264	29416873
human	chr16	29417347	29417525
human	chr16	29417733	29418281
human	chr16	29418484	29419258
human	chr16	29419582	29420000
human	chr16	29420319	29420972
human	chr16	29422687	29423423
human	chr16	29424082	29424388
human	chr16	29507120	29510144
human	chr16	29510302	29516647
human	chr16	29518295	29519632
human	chr16	29519810	29520563
human	chr16	29520877	29521622
human	chr16	29521861	29522814
human	chr16	29522988	29523499
human	chr16	29524546	29525255
human	chr16	29525654	29526467
human	chr16	29526815	29527501
human	chr16	29600077	29600274
human	chr16	29611251	29611467
human	chr16	29612510	29613055
human	chr16	29926283	29926824
human	chr16	29930515	29931296
human	chr16	30071040	30071676
human	chr16	30222205	30222688
human	chr16	30255449	30255692
human	chr16	30255933	30256769
human	chr16	30258017	30259426
human	chr16	30259661	30261053
human	chr16	30261824	30262676
human	chr16	30264232	30265337
human	chr16	30265670	30266339
human	chr16	30266903	30267457
human	chr16	30335385	30335854
human	chr16	30634552	30635597
human	chr16	30776503	30776860
human	chr16	30804390	30804650
human	chr16	30805097	30805343
human	chr16	30806066	30806343
human	chr16	30828482	30828693
human	chr16	31025965	31026148
human	chr16	31179130	31179746
human	chr16	31200202	31200410
human	chr16	31443180	31443545
human	chr16	31453686	31454850
human	chr16	31455886	31456530
human	chr16	31712288	31712681
human	chr16	34160641	34160956
human	chr16	35802507	35802638
human	chr16	46655218	46655859
human	chr16	47035399	47035798
human	chr16	47036578	47036985
human	chr16	47037185	47037789
human	chr16	55719832	55720459
human	chr16	56535515	56536038
human	chr16	56539622	56540038
human	chr16	56931352	56931573
human	chr16	57242334	57243115
human	chr16	57299945	57300038
human	chr16	58514874	58515260
human	chr16	64882701	64882982
human	chr16	65134218	65134971
human	chr16	65135897	65136273
human	chr16	66713836	66714696
human	chr16	67275294	67275703
human	chr16	67389168	67389501
human	chr16	67515540	67515960
human	chr16	67890343	67890642
human	chr16	67937962	67938513
human	chr16	69099374	69099624
human	chr16	69468345	69469166
human	chr16	69704733	69705467
human	chr16	69948267	69948701
human	chr16	70208447	70208831
human	chr16	70210519	70210690
human	chr16	70373426	70374074
human	chr16	71809315	71809797
human	chr16	74407440	74407978
human	chr16	75286864	75287265
human	chr16	75815289	75815426
human	chr16	77190016	77190340
human	chr16	79322718	79323096
human	chr16	79372878	79373150
human	chr16	79376512	79376870
human	chr16	79461020	79461843
human	chr16	79601272	79602374
human	chr16	80025179	80025494
human	chr16	81383904	81384474
human	chr16	81388489	81388849
human	chr16	82146656	82147092
human	chr16	82147250	82147620
human	chr16	84187833	84188751
human	chr16	84189858	84190282
human	chr16	84292197	84294059
human	chr16	84469205	84469472
human	chr16	84470241	84470531
human	chr16	84472010	84472256
human	chr16	84473752	84474038
human	chr16	84474888	84475337
human	chr16	84786141	84786515
human	chr16	84942537	84943522
human	chr16	84945035	84945356
human	chr16	84945621	84947035
human	chr16	84947187	84948556
human	chr16	84948746	84950608
human	chr16	84959689	84959979
human	chr16	84960254	84960598
human	chr16	85012024	85012381
human	chr16	85027054	85027662
human	chr16	85898159	85898763
human	chr16	87405416	87406208
human	chr16	87766027	87766622
human	chr16	88118055	88118330
human	chr16	88118783	88119104
human	chr16	88123094	88123452
human	chr16	88228778	88229388
human	chr16	88305350	88305718
human	chr16	88307350	88307693
human	chr16	88310612	88310949
human	chr16	88312639	88313134
human	chr16	88316630	88316997
human	chr16	88350629	88350942
human	chr16	88361816	88362529
human	chr16	88363076	88363622
human	chr16	88364095	88364396
human	chr16	88373485	88373895
human	chr16	88569439	88570047
human	chr16	88794835	88795430
human	chr16	88802662	88802978
human	chr16	88803168	88803387
human	chr16	89241285	89242142
human	chr16	89566880	89567302
human	chr16	89568783	89568969
human	chr16	89817210	89818175
human	chr16	89872843	89873394
human	chr17	205835	206067
human	chr17	208981	209753
human	chr17	725460	725715
human	chr17	795919	796693
human	chr17	797760	798212
human	chr17	996299	996814
human	chr17	1342882	1343607
human	chr17	1463168	1463396
human	chr17	1778760	1779365
human	chr17	2047936	2048461
human	chr17	2512166	2512835
human	chr17	2685778	2686347
human	chr17	2712854	2713504
human	chr17	3661760	3662268
human	chr17	3662469	3662893
human	chr17	4967836	4967972
human	chr17	5030607	5030922
human	chr17	5176113	5176485
human	chr17	7184294	7184555
human	chr17	7834399	7835536
human	chr17	7835724	7838257
human	chr17	8136702	8137404
human	chr17	8171252	8172389
human	chr17	8273130	8273934
human	chr17	8284761	8285201
human	chr17	8286659	8286901
human	chr17	8326225	8326811
human	chr17	8327426	8327823
human	chr17	8631451	8631886
human	chr17	11567416	11567918
human	chr17	11598194	11598428
human	chr17	12240579	12240789
human	chr17	14237516	14237989
human	chr17	15428315	15428767
human	chr17	15429048	15429904
human	chr17	15433223	15433602
human	chr17	15433967	15434644
human	chr17	15788297	15788794
human	chr17	16382751	16382996
human	chr17	16383775	16384311
human	chr17	16384606	16384963
human	chr17	16536018	16536457
human	chr17	17281593	17282016
human	chr17	17500774	17501217
human	chr17	17611997	17612398
human	chr17	17612916	17613371
human	chr17	17614023	17614959
human	chr17	17615696	17615915
human	chr17	17618894	17620374
human	chr17	17624151	17624537
human	chr17	17629099	17629427
human	chr17	17630045	17630401
human	chr17	17631469	17632190
human	chr17	17635116	17635726
human	chr17	17640956	17641203
human	chr17	17643099	17643817
human	chr17	17838912	17839615
human	chr17	18210054	18210515
human	chr17	18259470	18259837
human	chr17	18811555	18812101
human	chr17	18813508	18814010
human	chr17	18815002	18815423
human	chr17	18820053	18820733
human	chr17	18821174	18821872
human	chr17	19062741	19063345
human	chr17	19188713	19189663
human	chr17	19196622	19196964
human	chr17	19902384	19903600
human	chr17	20404040	20404555
human	chr17	20406915	20407492
human	chr17	20407712	20408287
human	chr17	20591179	20591383
human	chr17	20592975	20593508
human	chr17	20594037	20594162
human	chr17	21233240	21233461
human	chr17	22521348	22521479
human	chr17	28224943	28225123
human	chr17	28229946	28230305
human	chr17	28645580	28646048
human	chr17	28646556	28646974
human	chr17	28719030	28719797
human	chr17	29254706	29254921
human	chr17	30187977	30188276
human	chr17	30970340	30970640
human	chr17	32381941	32382834
human	chr17	32383201	32383481
human	chr17	32384850	32385227
human	chr17	32387974	32388498
human	chr17	32388874	32390992
human	chr17	32391198	32394251
human	chr17	32394923	32396328
human	chr17	32396495	32397081
human	chr17	32398137	32399870
human	chr17	32402964	32403426
human	chr17	32404203	32404915
human	chr17	32405675	32406622
human	chr17	32408329	32408604
human	chr17	32420264	32420788
human	chr17	35374207	35375472
human	chr17	36320561	36321670
human	chr17	36622268	36622456
human	chr17	37076608	37077132
human	chr17	37084127	37084479
human	chr17	38194973	38195651
human	chr17	38681538	38681804
human	chr17	38867423	38867523
human	chr17	39573045	39573264
human	chr17	39574240	39574559
human	chr17	40365034	40365444
human	chr17	41693200	41693647
human	chr17	41695493	41695883
human	chr17	41865984	41866552
human	chr17	42287295	42287543
human	chr17	42389024	42389685
human	chr17	42533064	42533523
human	chr17	42578752	42579113
human	chr17	42677932	42678469
human	chr17	42752601	42753383
human	chr17	42864448	42864850
human	chr17	42996128	42996749
human	chr17	43315915	43317123
human	chr17	43321523	43322739
human	chr17	43323302	43323787
human	chr17	43324287	43324609
human	chr17	43327179	43327682
human	chr17	43331262	43331745
human	chr17	43338105	43338381
human	chr17	44025982	44026657
human	chr17	44031695	44032217
human	chr17	44033471	44033808
human	chr17	44124042	44124479
human	chr17	44999070	44999475
human	chr17	45001851	45002178
human	chr17	45145483	45145796
human	chr17	45505171	45505611
human	chr17	45566211	45566671
human	chr17	45567466	45568013
human	chr17	45578557	45578810
human	chr17	46229344	46229594
human	chr17	46274283	46274505
human	chr17	46492856	46493804
human	chr17	46494479	46495846
human	chr17	46496101	46496809
human	chr17	46497148	46497765
human	chr17	46510622	46511038
human	chr17	47189500	47189852
human	chr17	47441674	47442505
human	chr17	47443042	47445222
human	chr17	47449720	47450104
human	chr17	47492797	47493169
human	chr17	48866521	48868211
human	chr17	48869401	48871231
human	chr17	48872150	48873132
human	chr17	48873997	48874843
human	chr17	48945119	48945913
human	chr17	49193090	49193482
human	chr17	50708166	50708556
human	chr17	51121201	51121809
human	chr17	51152779	51153040
human	chr17	55182588	55182893
human	chr17	57685957	57686423
human	chr17	57725021	57725554
human	chr17	57850285	57851261
human	chr17	57858025	57858311
human	chr17	58008236	58008638
human	chr17	59842259	59842756
human	chr17	59842915	59844029
human	chr17	59844236	59845152
human	chr17	59857460	59857943
human	chr17	60041391	60041720
human	chr17	60078954	60079261
human	chr17	60598595	60599460
human	chr17	62141269	62141522
human	chr17	62451525	62452265
human	chr17	62975943	62976575
human	chr17	62988421	62988673
human	chr17	63004056	63004583
human	chr17	63843246	63843574
human	chr17	64497891	64498230
human	chr17	64956621	64957237
human	chr17	64962891	64963489
human	chr17	64964801	64965177
human	chr17	64965333	64965962
human	chr17	67070053	67070372
human	chr17	68117224	68117620
human	chr17	68120207	68121023
human	chr17	68121301	68122015
human	chr17	68123006	68124494
human	chr17	68125385	68125776
human	chr17	68231733	68232039
human	chr17	68244880	68245104
human	chr17	68245872	68246111
human	chr17	69061010	69064539
human	chr17	69064715	69066096
human	chr17	69066459	69070250
human	chr17	69071216	69072472
human	chr17	69073887	69078688
human	chr17	69142321	69142658
human	chr17	69143095	69143846
human	chr17	69144525	69145259
human	chr17	73281445	73281575
human	chr17	73645831	73646058
human	chr17	74983287	74983668
human	chr17	75204572	75205245
human	chr17	75825901	75826288
human	chr17	75872065	75872688
human	chr17	76602121	76602546
human	chr17	76650149	76650522
human	chr17	76651721	76651944
human	chr17	76660996	76661524
human	chr17	76664976	76665324
human	chr17	76666232	76667004
human	chr17	76669782	76670895
human	chr17	76783201	76784216
human	chr17	77821160	77821377
human	chr17	78354006	78354235
human	chr17	78841590	78842541
human	chr17	78844886	78845224
human	chr17	78926347	78926596
human	chr17	80128123	80128411
human	chr17	80128795	80129163
human	chr17	80130307	80131198
human	chr17	80131512	80133206
human	chr17	80440237	80440390
human	chr17	80455300	80455643
human	chr17	80974760	80975335
human	chr17	81302841	81303333
human	chr17	81507839	81508361
human	chr17	81679291	81679657
human	chr17	81861351	81862192
human	chr17	81864737	81865119
human	chr17	81968097	81968574
human	chr17	82075201	82075582
human	chr17	82099754	82100450
human	chr17	82494999	82495523
human	chr17	82734543	82734962
human	chr18	9101857	9102490
human	chr18	11642027	11642912
human	chr18	11946553	11947485
human	chr18	11979999	11980808
human	chr18	12277844	12278370
human	chr18	12307213	12307572
human	chr18	12377695	12378155
human	chr18	12946758	12947126
human	chr18	13136092	13136359
human	chr18	13154383	13155926
human	chr18	13172385	13172715
human	chr18	21611955	21612298
human	chr18	22205380	22205798
human	chr18	22206085	22207609
human	chr18	22207847	22209017
human	chr18	22347214	22347781
human	chr18	22348262	22348512
human	chr18	22638929	22639313
human	chr18	23488461	23488552
human	chr18	23586509	23587165
human	chr18	24397885	24398289
human	chr18	24398526	24398855
human	chr18	26009357	26009905
human	chr18	26132725	26132996
human	chr18	35240517	35240950
human	chr18	35949609	35949987
human	chr18	43437091	43437238
human	chr18	46140917	46141146
human	chr18	47103013	47104025
human	chr18	47104320	47104805
human	chr18	48864198	48864712
human	chr18	48878503	48878753
human	chr18	51087367	51087979
human	chr18	55218955	55219335
human	chr18	59359743	59360073
human	chr18	59399591	59400554
human	chr18	59403841	59404219
human	chr18	59410354	59411437
human	chr18	59411666	59412882
human	chr18	59413544	59413897
human	chr18	59414893	59415429
human	chr18	59418987	59419269
human	chr18	59420961	59421375
human	chr18	59426105	59426317
human	chr18	59430416	59430833
human	chr18	59789598	59789867
human	chr18	60014690	60014900
human	chr18	61566787	61567167
human	chr18	64539511	64539845
human	chr18	67485704	67486087
human	chr18	67487308	67487626
human	chr18	67497226	67499015
human	chr18	67499949	67500337
human	chr18	67503951	67504166
human	chr18	67504919	67505112
human	chr18	67505459	67506096
human	chr18	68100312	68100659
human	chr18	69058578	69058875
human	chr18	69096141	69096461
human	chr18	69100007	69100291
human	chr18	69117420	69117599
human	chr18	69232633	69232991
human	chr18	74292271	74292748
human	chr18	75137114	75137599
human	chr18	75176019	75176230
human	chr18	75180686	75181104
human	chr18	75209476	75210411
human	chr18	75326997	75327345
human	chr18	76313352	76313694
human	chr18	76354625	76355279
human	chr18	76518293	76518982
human	chr18	76522878	76523157
human	chr18	76523405	76523636
human	chr18	76524220	76525468
human	chr18	76526074	76526401
human	chr18	76528202	76528650
human	chr18	78022461	78022625
human	chr18	79068198	79068821
human	chr19	633994	634237
human	chr19	1021644	1022107
human	chr19	1174588	1174972
human	chr19	1443061	1443439
human	chr19	1850152	1850605
human	chr19	1874255	1874707
human	chr19	1936575	1936774
human	chr19	1939357	1939819
human	chr19	2060281	2060640
human	chr19	2478386	2478753
human	chr19	2493426	2493835
human	chr19	2836840	2837471
human	chr19	2945428	2946290
human	chr19	3093488	3093933
human	chr19	3217491	3217999
human	chr19	3505388	3505924
human	chr19	3952781	3953448
human	chr19	3972522	3973522
human	chr19	6413154	6413338
human	chr19	6539575	6540166
human	chr19	7092725	7093412
human	chr19	7096275	7096711
human	chr19	7473176	7473901
human	chr19	7790627	7791013
human	chr19	7943667	7943771
human	chr19	8005791	8006448
human	chr19	8179912	8180210
human	chr19	8264676	8265469
human	chr19	8265920	8266357
human	chr19	8406748	8407807
human	chr19	8444013	8444415
human	chr19	9382943	9383230
human	chr19	9747309	9747666
human	chr19	9748192	9748922
human	chr19	9749331	9749951
human	chr19	9751449	9751921
human	chr19	10231371	10231890
human	chr19	10387528	10387905
human	chr19	10389330	10390577
human	chr19	10715130	10715899
human	chr19	11079455	11079722
human	chr19	11085117	11085605
human	chr19	11085818	11086270
human	chr19	11087895	11088244
human	chr19	11088501	11089353
human	chr19	11694315	11694724
human	chr19	11835272	11836168
human	chr19	11914333	11914653
human	chr19	11917890	11918233
human	chr19	11919010	11919553
human	chr19	11921735	11922312
human	chr19	11923891	11924306
human	chr19	12681909	12682633
human	chr19	12736169	12736918
human	chr19	13162521	13162807
human	chr19	13763849	13764396
human	chr19	13847750	13848454
human	chr19	14007061	14007428
human	chr19	14508067	14508396
human	chr19	14509242	14510588
human	chr19	14511337	14512651
human	chr19	14513476	14514457
human	chr19	15333315	15333811
human	chr19	15335512	15336163
human	chr19	15336633	15337102
human	chr19	15345518	15346052
human	chr19	15612121	15612228
human	chr19	16328012	16329836
human	chr19	16330873	16331336
human	chr19	16331520	16331872
human	chr19	16332215	16333319
human	chr19	16881329	16882278
human	chr19	17387204	17387594
human	chr19	17387765	17389349
human	chr19	17389530	17389905
human	chr19	17394873	17395243
human	chr19	17396439	17396981
human	chr19	17397240	17397720
human	chr19	17401562	17402372
human	chr19	17468310	17468536
human	chr19	17813681	17816508
human	chr19	18192334	18192537
human	chr19	18255923	18257071
human	chr19	18274934	18278122
[truncated: 45,968 more rows]
